# Supplementary material for: Deep neural network trained on gigapixel images improves lymph node metastasis detection in clinical settings
Source: Nat Commun. 2022 Jun 10;13:3347. doi: 10.1038/s41467-022-30746-1 (PMC9187676; doi:10.1038/s41467-022-30746-1)
Supplement: Supplementary file 6 — Source Data [file 41467_2022_30746_MOESM6_ESM.xlsx]

## Sheet: main_test
slide	LN_center_x	LN_center_y	Dr_SCH	Pathologist1	Pathologist2	Pathologist3	Pathologist1_AI	Pathologist2_AI	Pathologist3_AI	ground_truth	contains_micro_ITC	consensus_LN	20x_ESCNN	10x_ESCNN	5x_ESCNN	10x_ESCNN_1/3_LN	10x_ESCNN_1/6_LN	10x_ESCNN_extended_WSI	10x_ESCNN_WSI	20x_CLAM	20x_MIL	20x_MILRNN
main_test_0000	97868	10371	0			0						0
main_test_0000	52987	49193	0	0	0	0	0	0	0	0		1	0.10225	0.00213677	0.00732924	0.150187	0.0274472	0.00911491	0.0243534	0.0194056	0.0631818	0.138029
main_test_0000	107934	51713	0	0	0	0	0	0	0	0		1	0.00728776	0.00405427	0.00437713	0.00889445	0.0101265	0.0462943	0.0386535	0.0167891	0.0780387	0.170467
main_test_0000	45678	29178	0			0						0
main_test_0000	38788	70542	0	0	0	0	0	0	0	0		1	0.0155479	0.000891	0.0508805	0.0300943	0.0209498	0.0295588	0.0688051	0.0248915	0.106547	0.19071
main_test_0000	114417	27478	0	0	0	0	0	0	0	0		1	0.0230189	0.00182259	0.0207131	0.494974	0.0244735	0.00452388	0.0134248	0.0115684	0.0458159	0.079396
main_test_0001	41071	46271	0	0	0	0	0	0	0	0		1	0.00614551	0.00303477	0.00335647	0.0220219	0.049253	0.0170189	0.0659485	0.0320239	0.0260383	0.050535
main_test_0002	92478	67799	0	0	0	0	0	0	0	0		1	0.0405443	6.13e-05	0.243462	0.0147724	0.0171913	0.0382029	0.0219765	0.0290179	0.0314466	0.083808
main_test_0002	62139	68532	0	0	0	0	0	0	0	0		1	0.141832	0.00178443	0.00541101	0.00438368	0.00775972	0.751433	0.0808018	0.0325369	0.449507	0.423477
main_test_0002	87521	85714	0	0	0	0	0	0	0	0		1	0.0927668	0.0557662	0.0299402	0.0960049	0.0183948	0.15939	0.118191	0.0504008	0.086298	0.194969
main_test_0002	4825	88063		0								0
main_test_0003	137058	83623	0	0	0	0	0	0	0	0		1	0.00560386	0.00013909	0.0278234	0.107834	0.064672	0.00671646	0.00784497	0.00203689	0.0203907	0.036706
main_test_0003	128913	89212	0	0	0	0	0	0	0	0		1	0.0135391	0.00045641	0.00470553	0.00546204	0.0193337	0.00777078	0.0142723	0.00924492	0.0109773	0.023617
main_test_0003	59324	77935			0							0
main_test_0003	128593	55425	0	0	0	0	0	0	0	0		1	0.033009	0.00124472	0.00592749	0.0957752	0.00271588	0.0063628	0.0427186	0.0713341	0.0327918	0.059465
main_test_0003	110013	34609	0	0	0	0	0	0	0	0		1	0.0105528	0.00011673	0.0092749	0.0163142	0.00958062	0.00519918	0.0550844	0.0520699	0.0238904	0.059891
main_test_0003	142081	32317	0	0	0	0	0	0	0	0		1	0.0123968	0.00427022	0.239802	0.00361825	0.0402828	0.00144986	0.0162468	0.879137	0.0372565	0.102432
main_test_0003	135071	92793	0	0	0	0	0	0	0	0		1	0.00632752	0.00023528	0.00971488	0.011946	0.00255974	0.00605602	0.00723719	0.00027864	0.0253095	0.039899
main_test_0003	119690	89186	0	0	0	0	0	0	0	0		1	0.00672239	0.00041308	0.0356962	0.0261671	0.0645228	0.0108628	0.0131059	0.00455413	0.0135218	0.024642
main_test_0003	82529	45763	0	0	0	0	0	0	0	0		1	0.0481302	7.54e-05	0.203541	0.129391	0.109743	0.0049482	0.0105684	0.00378377	0.0165914	0.040686
main_test_0004	56625	41761	1	1	1	1	1	1	1	1		1	1	1	1	1	1	0.99998	0.999951	0.999922	1	1
main_test_0004	123104	51022	1	1	1	1	1	1	1	1	Micro	1	0.999703	0.999995	0.999788	0.999989	0.999999	0.998926	0.978102	0.993333	0.971286	0.991668
main_test_0004	23407	42992	0	0	0	0	0	0	0	0		1	0.00169837	2.57e-05	0.00212805	0.00808587	0.0073803	0.00240885	0.0480375	0.0690237	0.060714	0.079055
main_test_0004	16074	80345	0	0	0	0	0	0	0	0		1	0.00497523	0.00011065	0.00605428	0.00922937	0.0124803	0.0048576	0.0868126	0.0712845	0.0539589	0.120913
main_test_0004	88235	11523	0	0	0	0	0	0	0	0		1	0.0128852	9.25e-05	0.00194419	0.00358707	0.00214736	0.00224263	0.0299626	0.0455445	0.0656199	0.055413
main_test_0004	122441	22866	0	0	0	0	0	0	0	0		1	0.00192953	1.16e-05	0.00117571	0.00406777	0.00167362	0.0074167	0.0384321	0.0364332	0.0165747	0.04545
main_test_0004	98003	58567	0	0	0	0	0	0	0	0		1	0.00454733	0.00015088	0.0025262	0.0011323	0.00092118	0.00251766	0.0358769	0.0271075	0.0244317	0.06776
main_test_0005	48951	73382	0	0	0	0	0	0	0	0		1	0.00754226	2.84e-05	0.00415827	0.00108964	0.0005821	0.00128906	0.0200022	0.00490152	0.016652	0.051639
main_test_0005	73633	61375	1	1	1	1	1	1	1	1	Micro	1	0.990358	0.943377	0.504483	0.992327	0.992624	0.990092	0.299485	0.382347	0.659401	0.690182
main_test_0005	16061	20997	0	0	0	0	0	0	0	0		1	0.00380384	0.00016947	0.0107482	0.00801493	0.00628593	0.00546926	0.0370474	0.00820298	0.0463135	0.05413
main_test_0005	34219	9627	0	0	0	0	0	0	0	0		1	0.00301353	0.00019572	0.00049378	0.00304389	0.00119152	0.00457866	0.026184	0.00659559	0.0140499	0.036505
main_test_0005	25388	55799	1	1	1	1	1	1	1	1	Micro	1	0.99936	0.999153	0.397145	0.936499	0.374792	0.939298	0.762021	0.00534186	0.497653	0.795222
main_test_0005	30815	82352	1	1	1	1	1	1	1	1	Micro	1	0.999596	0.999999	0.999962	0.999838	0.99997	0.999961	0.999897	0.997	0.942629	0.990186
main_test_0005	39590	41740	0	0	0	0	0	0	0	0		1	0.00600408	0.00041323	0.00107703	0.00265836	0.00229297	0.00684183	0.0128623	0.00326389	0.0112783	0.024998
main_test_0006	56645	39443	0	0	0	0	0	0	0	0		1	0.00684947	0.00011424	0.00429573	0.0022257	0.00855388	0.00320679	0.0592562	0.0219368	0.0113401	0.027804
main_test_0006	62525	24958	0	0	0	0	0	0	0	0		1	0.00114053	4.27e-05	0.00194204	0.00157362	0.00103735	0.00464771	0.0306	0.0144926	0.0163838	0.036139
main_test_0006	76319	33815	0	0	0	0	0	0	0	0		1	0.00851155	0.00108482	0.00097177	0.00258795	0.0127584	0.0102781	0.0511076	0.00769347	0.0171985	0.036855
main_test_0006	34807	55947	0	0	0	0	0	0	0	0		1	0.00260604	4.06e-05	0.0264808	0.0201458	0.0225636	0.00851753	0.0470598	0.00759719	0.0131739	0.033098
main_test_0006	43648	24864				0						0
main_test_0006	71222	18967	0	0	0	0	0	0	0	0		1	0.0149212	0.0012994	0.00496255	0.00280078	0.00519642	0.00454119	0.0237421	0.00627337	0.0104553	0.02323
main_test_0006	18966	75813	0	0	0	0	0	0	0	0		1	0.00561947	0.00089606	0.00266547	0.00238792	0.0225249	0.00801316	0.0480269	0.0505319	0.0104434	0.027402
main_test_0006	38298	95679	0	0	0	0	0	0	0	0		1	0.00229829	3.48e-05	0.0011095	0.00122152	0.0157488	0.0108804	0.0259031	0.0182456	0.0131027	0.034825
main_test_0006	23389	96302	0	0	0	0	0	0	0	0		1	0.129913	0.00517523	0.110758	0.00760421	0.0427528	0.153248	0.020326	0.26409	0.0188793	0.033715
main_test_0006	59718	78918	0	0	0	0	0	0	0	0		1	0.00498067	2.86e-05	0.00407672	0.00203274	0.0102258	0.008336	0.0571724	0.0291711	0.0167938	0.031292
main_test_0006	64017	9917	0	0	0	0	0	0	0	0		1	0.010784	0.00145079	0.0249653	0.00226928	0.0173082	0.00931008	0.0378407	0.0110799	0.0154393	0.03106
main_test_0006	61644	46915	0	0	0	0	0	0	0	0		1	0.0019527	0.00022054	0.00307311	0.00170018	0.00315059	0.00692537	0.0279226	0.0219745	0.0207525	0.045619
main_test_0006	23665	39782	0	0	0	0	0	0	0	0		1	0.00155918	3.53e-05	0.0138267	0.0726457	0.0319151	0.00472287	0.0458429	0.0475747	0.0218117	0.04773
main_test_0006	88310	37965	0	0	0	0	0	0	0	0		1	0.00937933	0.00116723	0.0039344	0.00120095	0.0086791	0.00519721	0.0249953	0.0485777	0.0163102	0.034639
main_test_0006	39231	79081	0	0	0	0	0	0	0	0		1	0.0023911	6.37e-05	0.00386635	0.0124861	0.0169028	0.00937053	0.0507487	0.0365517	0.0109497	0.02656
main_test_0007	11738	42342	0	0	0	0	0	0	0	0		1	0.00777642	0.00499325	0.0194688	0.015577	0.149695	0.00625245	0.0317564	0.0516278	0.0100476	0.022867
main_test_0007	24806	65696	0	0	0	0	0	0	0	0		1	0.00523646	0.00158387	0.0237208	0.0160855	0.0160345	0.00595196	0.0332165	0.0109287	0.0217781	0.044258
main_test_0007	46579	30566	0	0	0	0	0	0	0	0		1	0.0122329	0.00729976	0.0311387	0.0489665	0.0587391	0.00392127	0.0248724	0.0138926	0.0185747	0.034446
main_test_0007	27209	46625	0	0	0	0	0	0	0	0		1	0.00947058	0.00219016	0.0135586	0.0117766	0.245073	0.0114728	0.0367772	0.0278483	0.0115904	0.02931
main_test_0007	64139	54787	0	0	0	0	0	0	0	0		1	0.00515523	0.00058919	0.00160647	0.0056065	0.0107371	0.00860956	0.0459088	0.0121265	0.010824	0.027246
main_test_0007	49414	38248	0	0	0	0	0	0	0	0		1	0.0157867	0.00272807	0.00645746	0.0202469	0.0245958	0.00449574	0.0335521	0.0095938	0.0106685	0.02839
main_test_0007	43415	48245	0	0	0	0	0	0	0	0		1	0.00698536	0.00070525	0.00607794	0.00342104	0.00470888	0.00434587	0.0231252	0.00196764	0.0448842	0.050426
main_test_0007	53069	52563	0	0	0	0	0	0	0	0		1	0.00239237	0.00107446	0.00281952	0.00280034	0.0698384	0.0069809	0.0234794	0.00694756	0.0107481	0.025936
main_test_0007	51139	30489	0	0		0						0
main_test_0007	45556	71769	0	0	0	0	0	0	0	0		1	0.00414632	0.00094213	0.00769828	0.00783886	0.00577413	0.00861987	0.026975	0.00438806	0.0112361	0.025942
main_test_0008	78329	30029	0	0	0	0	0	0	0	0		1	0.032619	0.00010676	0.0226737	0.00944018	0.00818607	0.00460627	0.0101473	0.0363378	0.0280238	0.080822
main_test_0008	24485	77731	0	0	0	0	0	0	0	0		1	0.0075	0.00102132	0.015825	0.00768879	0.010576	0.00562102	0.0137951	0.00426561	0.0237102	0.033837
main_test_0008	34894	29686	0	0	0	0	0	0	0	0		1	0.00855222	0.00072977	0.0720606	0.0338826	0.0132501	0.00501892	0.0231486	0.00638239	0.010442	0.023049
main_test_0008	36521	36996	0	0	0	0	0	0	0	0		1	0.00473926	0.00064872	0.112301	0.00858202	0.0495792	0.00294529	0.0115567	0.0203557	0.0111516	0.024432
main_test_0008	79471	77965	0	0	0	0	0	0	0	0		1	0.00615299	0.00047456	0.0270993	0.00352548	0.00073507	0.00416445	0.0156891	0.0139096	0.0393649	0.084848
main_test_0009	53514	26759	0	0	0	0	0	0	0	0		1	0.00292456	7.19e-05	0.021462	0.00772011	0.005842	0.00292522	0.0603768	0.0138326	0.0668556	0.179491
main_test_0009	80471	23844	0	0	0	0	0	0	0	0		1	0.0172553	4.59e-05	0.0161742	0.0239055	0.00711906	0.00330562	0.0456809	0.0470117	0.0489618	0.080942
main_test_0009	73260	39293	0	0	0	0	0	0	0	0		1	0.690307	0.015664	0.00762181	0.00428533	0.00074438	0.00398814	0.0402151	0.0720348	0.0132943	0.035714
main_test_0009	40211	72757	0	0	0	0	0	0	0	0		1	0.0026509	0.00086661	0.339382	0.0276399	0.00588935	0.0679831	0.0506874	0.0224105	0.038177	0.082638
main_test_0009	17087	32779	0	0	0	0	0	0	0	0		1	0.0055059	0.00011073	0.0215819	0.0304767	0.0366578	0.0122785	0.112051	0.0189252	0.019084	0.058005
main_test_0009	31471	14496	0	0	0	0	0	0	0	0		1	0.00293609	0.00059233	0.00393701	0.00068288	0.00020688	0.00502242	0.022403	0.0150012	0.0343125	0.045872
main_test_0009	71385	61570	0	0	0	0	0	0	0	0		1	0.00796346	0.00010226	0.0243427	0.0603545	0.00533299	0.00487551	0.054307	0.0297808	0.057439	0.12499
main_test_0010	37945	18078	0	0	0	0	0	0	0	0		1	0.00400107	0.00120231	0.00459853	0.00205544	0.00436823	0.00730004	0.0291459	0.0043583	0.0169885	0.037601
main_test_0010	81110	13453	0	0	0	0	0	0	0	0		1	0.00904658	0.00018554	0.00731044	0.00325364	0.00492638	0.00933104	0.0212473	0.00984744	0.0666472	0.175456
main_test_0010	58389	37960	0	0	0	0	0	0	0	0		1	0.00186262	5.7e-05	0.00888585	0.00253199	0.00294751	0.00557567	0.021694	0.0128305	0.026313	0.078517
main_test_0010	15235	25212	0	0	0	0	0	0	0	0		1	0.00288629	0.00038734	0.00185453	0.0344481	0.0789244	0.0022411	0.035007	0.00629024	0.041375	0.097251
main_test_0010	69359	72730	0	0	0	0	0	0	0	0		1	0.00269047	0.00021435	0.00962438	0.00498792	0.00081554	0.00535882	0.0158832	0.00907173	0.0258603	0.059355
main_test_0010	37486	40025	0	0	0	0	0	0	0	0		1	0.00155903	0.00026066	0.00221255	0.00088499	0.00307896	0.00930662	0.0449461	0.0147332	0.0120468	0.025707
main_test_0010	54273	55107	0	0	0	0	0	0	0	0		1	0.00136452	0.00032938	0.0348609	0.00149913	0.0005237	0.00269258	0.0423731	0.024542	0.0414799	0.077078
main_test_0010	57674	15699	0	0	0	0	0	0	0	0		1	0.00415551	0.00014688	0.00340116	0.00283014	0.00221271	0.00145179	0.015928	0.0133261	0.0154471	0.038006
main_test_0011	28215	35187	0	0	0	0	0	0	0	0		1	0.0108817	0.00744285	0.0259583	0.00217224	0.00765789	0.00796389	0.0343992	0.0281419	0.0123371	0.03411
main_test_0011	11802	23082	0	0	0	0	0	0	0	0		1	0.012321	0.00492345	0.00801306	0.00169729	0.00436895	0.00933772	0.0397658	0.0434344	0.0128866	0.02484
main_test_0011	26626	11645	0	0	0	0	0	0	0	0		1	0.00507697	0.00050907	0.00897162	0.00348639	0.00508958	0.0069677	0.0511515	0.0442778	0.0187027	0.045702
main_test_0011	48025	22362	0	0	0	0	0	0	0	0		1	0.325634	0.434522	0.0788194	0.258238	0.00259807	0.00906338	0.0360274	0.0626092	0.0257282	0.070766
main_test_0011	12400	44556	0	0	0	0	0	0	0	0		1	0.0179058	0.00244415	0.0483324	0.016088	0.0147274	0.00508539	0.0190405	0.0366934	0.0162882	0.038172
main_test_0011	44076	41737	0	0	0	0	0	0	0	0		1	0.0184153	0.0026852	0.00810928	0.00247737	0.0295255	0.00436486	0.045713	0.040153	0.0931631	0.063969
main_test_0012	71711	50387	0	0	0	0	0	0	0	0		1	0.0530406	0.00083388	0.0247234	0.00654737	0.00020683	0.00352461	0.0250546	0.00367189	0.1496	0.215363
main_test_0012	129087	52683	0	0	0	0	0	0	0	0		1	0.0160696	0.00065531	0.00237507	0.00691841	0.00048458	0.00198003	0.00274736	0.0128302	0.0601679	0.161199
main_test_0013	61373	51749	0	0	0	0	0	0	0	0		1	0.00555577	0.00796989	0.160758	0.0383761	0.00480805	0.00856309	0.0567987	0.0230696	0.0586991	0.155337
main_test_0013	18661	72618	1	1	1	1	1	1	1	1	Micro	1	0.850829	0.203739	0.310142	0.216452	0.0306026	0.0169997	0.089406	0.0559739	0.0400635	0.164407
main_test_0013	84271	38414	1		1	1						0
main_test_0013	32303	42647	0	0	0	0	0	0	0	0		1	0.0132929	0.00036336	0.00842941	0.00926402	0.00644437	0.0038542	0.0691349	0.0974019	0.021857	0.054452
main_test_0013	41804	9993	0	0	0	0	0	0	0	0		1	0.00842267	0.00043122	0.0664451	0.0491083	0.105177	0.0108427	0.0641989	0.0529747	0.136093	0.181833
main_test_0013	86837	62742		0		0						0
main_test_0013	89762	88184	0	0	0	0	0	0	0	0		1	0.010809	0.00376381	0.115289	0.500441	0.0599655	0.0620892	0.341782	0.0493456	0.0920477	0.194274
main_test_0013	122475	57682	0	0	0	0	0	0	0	0		1	0.0285754	0.0011302	0.0163637	0.103792	0.025362	0.00497087	0.0268492	0.0128863	0.0381364	0.090447
main_test_0013	54758	86269	1	1	1	1	1	1	1	1	Micro	1	0.994058	0.999936	0.995555	0.996203	0.984616	0.999272	0.90444	0.1042	0.825145	0.695167
main_test_0013	94349	15988	0	0	0	0	0	0	0	0		1	0.00560824	0.0004512	0.00607934	0.0128267	0.0208937	0.0005403	0.00762425	0.01373	0.0811678	0.086119
main_test_0013	33045	69653	0	0	0	0	0	0	0	0		1	0.0113209	0.00042374	0.104169	0.0570058	0.00843162	0.00298363	0.0259058	0.165867	0.0305531	0.065158
main_test_0013	132352	26650	0	0	0	0	0	0	0	0		1	0.0338504	0.00023595	0.00230771	0.0289592	0.0010077	0.00460923	0.0789033	0.0427075	0.0278681	0.068552
main_test_0013	59435	12079	0	0	0	0	0	0	0	0		1	0.0961278	0.00333798	0.375149	0.194986	0.191298	0.00401396	0.11939	0.170574	0.101565	0.162763
main_test_0013	20813	26043	0	0	0	0	0	0	0	0		1	0.00663589	0.0010285	0.00852097	0.00567998	0.00047227	0.00228784	0.0318039	0.109725	0.0267202	0.048193
main_test_0014	107264	87394	0	0	0	0	0	0	0	0		1	0.0273627	0.0125792	0.0421711	0.00259908	0.00274659	0.00335011	0.0233839	0.0414566	0.120604	0.225613
main_test_0014	78276	17533	1	0	0	0	1	1	1	1		1	0.978433	0.912995	0.418119	0.865246	0.0263331	0.0720387	0.0996236	0.0750044	0.334805	0.235617
main_test_0014	18747	56276	0	0	0	0	0	0	0	0		1	0.978449	0.0792922	0.385705	0.324212	0.39167	0.061018	0.039978	0.0574725	0.158252	0.156337
main_test_0014	78063	80196	0	0	0	0	0	0	0	0		1	0.00508142	0.00061314	0.029539	0.0231367	0.0205165	0.00799478	0.046108	0.0123136	0.0686441	0.121253
main_test_0014	71151	35384	0	0	0	0	0	0	0	0		1	0.00079746	3.3e-05	0.0141038	0.00544113	0.00261731	0.00824726	0.00485529	0.0171432	0.032488	0.091195
main_test_0014	23946	74264	0	0	0	0	0	0	0	0		1	0.0117267	0.0029875	0.0466353	0.0181569	0.00215666	0.00687814	0.0406082	0.0704893	0.0248058	0.053111
main_test_0014	21018	28251	0	0	0	0	0	0	0	0		1	0.00690946	2.07e-05	0.12918	0.0141013	0.00212009	0.00158708	0.0415816	0.0111357	0.0208141	0.055974
main_test_0014	48815	53431	0	0	0	0	0	0	0	0		1	0.00356906	0.00169836	0.0606357	0.00706743	0.0132476	0.00523158	0.0261584	0.0238533	0.0150182	0.047387
main_test_0014	126821	65029	0	0	0	0	0	0	0	0		1	0.0097665	0.00161515	0.17681	0.0373497	0.0358393	0.0033615	0.0218443	0.0166773	0.0334851	0.06445
main_test_0014	36260	68943	0	0	0	0	0	0	0	0		1	0.0170865	0.00326819	0.00557884	0.00436995	0.00421066	0.0051513	0.0134564	0.0346252	0.0109019	0.03248
main_test_0014	102644	60430	0	0	0	0	0	0	0	0		1	0.0349533	0.00090008	0.128415	0.087565	0.416304	0.0370678	0.0526752	0.283261	0.292981	0.185612
main_test_0014	28531	67822	0	0	0	0	0	0	0	0		1	0.015859	0.00855071	0.00457942	0.00298132	0.00525837	0.00788763	0.0217709	0.0427384	0.0114945	0.030897
main_test_0014	107911	23868	0	0	0	0	0	0	0	0		1	0.00859162	0.00074303	0.0504486	0.0713494	0.0124157	0.00956999	0.0321374	0.0798177	0.0720816	0.191659
main_test_0014	40282	13451	0	0	0	0	0	0	0	0		1	0.262492	0.00011059	0.0109567	0.0825484	0.0116548	0.00706663	0.0438548	0.0286365	0.0711351	0.125593
main_test_0014	97085	46502	0	0	0	0	0	0	0	0		1	0.0175483	0.00055627	0.0532437	0.00991957	0.0167204	0.0332632	0.0397169	0.132706	0.0824428	0.211508
main_test_0014	127443	38908	1	1	1	1	1	1	1	1	Micro	1	0.999983	0.999999	0.999997	1	0.999999	0.999658	0.981487	0.939095	0.797775	0.956599
main_test_0015	71825	30137	0	0	0	0	0	0	0	0		1	0.385344	0.00034743	0.533304	0.0340568	0.0904388	0.0198491	0.0731261	0.134787	0.0582024	0.140268
main_test_0015	71598	61820	0	0	0	0	0	0	0	0		1	0.00085179	0.00017645	0.0610832	0.0201093	0.00069298	0.00593847	0.00938682	0.0171971	0.0179384	0.035625
main_test_0015	52276	76649	0	0	0	0	0	0	0	0		1	0.00127174	0.00039531	0.0325048	0.00178657	0.00440531	0.00315393	0.012341	0.02169	0.0254481	0.036839
main_test_0015	79085	44212	0	0	0	0	0	0	0	0		1	0.00697122	0.00099873	0.0043509	0.00425844	0.00428652	0.00631843	0.00773263	0.016486	0.0229317	0.044363
main_test_0015	11606	46364	0	0	0	0	0	0	0	0		1	0.00212345	0.00039396	0.0114202	0.00101729	0.00122689	0.0038942	0.011165	0.0426769	0.0355597	0.042761
main_test_0015	55947	16144	0	0	0	0	0	0	0	0		1	0.00508118	0.00029358	0.157979	0.0125909	0.00196629	0.0027697	0.0234711	0.0170764	0.0241961	0.054738
main_test_0015	67134	74160	0	0	0	0	0	0	0	0		1	0.0126602	0.00131986	0.183592	0.0187282	0.00298066	0.00491629	0.0432106	0.0188045	0.0210483	0.030346
main_test_0015	54155	34727	0	0	0	0	0	0	0	0		1	0.00296458	8.9e-05	0.00078837	0.00091283	0.00176519	0.00315418	0.0130662	0.0744975	0.0524737	0.089834
main_test_0015	75301	12998	0	0	0	0	0	0	0	0		1	0.00582279	0.00108585	0.0223298	0.00289897	0.00246071	0.00622454	0.0174973	0.0149483	0.014754	0.032247
main_test_0015	40614	11101	0	0	0	0	0	0	0	0		1	0.00494513	0.0708602	0.439314	0.0489073	0.0970238	0.0474769	0.0320349	0.0431907	0.0424797	0.105394
main_test_0015	49965	55977	0	0	0	0	0	0	0	0		1	0.161381	0.00038914	0.0514378	0.00148918	0.00228055	0.00138573	0.0222491	0.0223403	0.0195667	0.040657
main_test_0015	35028	28353	1	1	1	1	1	1	1	1	Micro	1	0.999689	0.999828	0.996098	0.994408	0.99927	0.903665	0.888197	0.58612	0.996787	0.883842
main_test_0015	35641	53990	0	0	0	0	0	0	0	0		1	0.00116409	0.00071898	0.00877779	0.0010468	0.00044652	0.00327121	0.0151867	0.0208336	0.0349946	0.056839
main_test_0015	29283	70042	0	0	0	0	0	0	0	0		1	0.0023743	0.00059499	0.0432198	0.0108515	0.00483874	0.0073308	0.030809	0.0168061	0.0530354	0.074839
main_test_0016	10104	7429	1	1	1	1	1	1	1	1		1	0.999904	0.999866	0.185183	0.182478	0.988851	0.0772822	0.0779163	0.0117106	0.595548	0.540097
main_test_0017	34891	60291	1	1	1	1	1	1	1	1		1	0.999133	0.999761	0.999182	0.999991	0.999998	0.996965	0.999008	0.987155	0.982202	0.999413
main_test_0017	57634	23162	1	1	1	1	1	1	1	1		1	0.999999	1	1	1	1	0.999932	0.999506	0.982371	0.997063	0.999913
main_test_0017	62196	10208	1	1	1	1	1	1	1	1	Micro	1	0.999976	0.999999	1	0.999998	1	0.993256	0.997424	0.962805	0.976562	0.994885
main_test_0018	32849	66690	0	0	0	0	0	0	0	0		1	0.00207587	0.0100077	0.0139978	0.0103219	0.0188807	0.00291866	0.0279351	0.0128614	0.101442	0.181438
main_test_0018	42007	61389	1	1	1	1	1	1	1	1		1	0.999986	0.999997	0.999999	1	1	0.989773	0.999068	0.989985	0.996148	0.999415
main_test_0018	41446	39324	0	0	0	0	0	0	0	0		1	0.00845946	0.00965798	0.0368278	0.002415	0.0119766	0.00395122	0.0077832	0.00663037	0.0239513	0.048775
main_test_0018	43174	12875	1	1	1	1	1	1	1	1		1	1	1	0.999999	1	1	0.999675	0.999383	0.941527	0.999884	0.999928
main_test_0018	42227	25549	1	1	1	1	1	1	1	1		1	1	1	0.999913	0.999981	1	0.999898	0.999478	0.96099	0.999427	0.999957
main_test_0018	13221	37402	1	1	1	1	1	1	1	1		1	0.999998	1	0.999978	0.999999	1	0.997492	0.998926	0.994655	0.999842	0.99995
main_test_0018	38049	76663	0	0	0	0	0	0	0	0		1	0.00267754	0.0015651	0.176286	0.0128153	0.0947113	0.00483341	0.0611327	0.0640319	0.0386242	0.087895
main_test_0018	32763	38443	0	0	0	0	0	0	0	0		1	0.040604	0.00153258	0.0186128	0.00856351	0.00422324	0.00106956	0.006472	0.00371214	0.0328061	0.054369
main_test_0018	28811	88817	1	1	1	1	1	1	1	1		1	0.999992	0.999972	0.999955	0.999916	0.999993	0.886166	0.964734	0.9199	0.96261	0.996368
main_test_0018	14180	82326	0	0	0	0	0	0	0	0		1	0.00309434	0.00018926	0.0306786	0.00501775	0.0145072	0.0128092	0.0461686	0.0215061	0.0221514	0.050999
main_test_0019	31778	20521	1	1	1	1	1	1	1	1		1	0.999947	1	0.999998	0.999997	1	0.95791	0.959912	0.959923	0.996023	0.999907
main_test_0019	21195	52416	1	1	1	1	1	1	1	1		1	1	1	0.999999	1	1	0.999692	0.999536	0.995819	0.999995	1
main_test_0020	32603	10575	1	1	1	1	1	1	1	1		1	0.999998	1	1	0.999997	1	0.995868	0.999001	0.993001	0.995218	0.999768
main_test_0020	14026	24840	0	0	0	0	0	0	0	0		1	0.00566663	0.00017549	0.014759	0.0192069	0.00714772	0.004877	0.0159745	0.029472	0.0387025	0.084831
main_test_0020	49437	30412	1	1	1	1	1	1	1	1		1	0.999997	1	1	0.999999	1	0.990396	0.995965	0.991391	0.999783	0.999993
main_test_0020	23839	46677	1	1	1	1	1	1	1	1		1	0.999993	1	0.999999	1	1	0.999876	0.999139	0.990709	0.999748	0.999996
main_test_0021	27953	32901	0	0	0	0	0	0	0	0		1	0.00945992	0.0146699	0.0227891	0.00195299	0.0231683	0.00351421	0.0109987	0.0280386	0.0316167	0.065382
main_test_0021	45415	33168	1	1	1	1	1	1	1	1		1	1	1	1	1	1	0.980998	0.999795	0.99581	0.999552	0.999984
main_test_0021	43284	17642	0	0	0	0	0	0	0	0		1	0.0434838	4.75e-05	0.145054	0.00381887	0.245362	0.00056897	0.0169763	0.337466	0.0201739	0.038359
main_test_0021	17396	8806	0	0	0	0	0	0	0	0		1	0.0232051	0.00069279	0.00781694	0.00136666	0.00098289	0.00310856	0.00854295	0.033723	0.0402096	0.086366
main_test_0021	9800	37286	0	0	0	0	0	0	0	0		1	0.00331716	0.00392135	0.131871	0.0179022	0.0189947	0.00944087	0.021944	0.0376757	0.0466891	0.115214
main_test_0021	37878	54538	0	0	0	0	0	0	0	0		1	0.00943559	0.00061225	0.063986	0.0496962	0.0355393	0.0119393	0.0374359	0.0159632	0.0342394	0.082514
main_test_0022	96948	45539	1		1	1						0
main_test_0022	26656	13097				1						0
main_test_0022	35020	17094				1						0
main_test_0022	41484	8423				1						0
main_test_0022	62796	42675	1	1	1	1	1	1	1	1		1	0.99989	1	0.99605	0.999999	1	0.958392	0.995801	0.994813	0.9617	0.998939
main_test_0023	21738	92774	0	0	0	0	0	0	0	0		1	0.0158196	4.58e-05	0.00355883	0.00712768	0.0004569	0.00886654	0.0173954	0.0485551	0.0283282	0.103373
main_test_0023	65486	79768	0	0	0	0	0	0	0	0		1	0.00157475	0.00028966	0.0473387	0.00447459	0.0019813	0.0033628	0.0350245	0.0501321	0.066659	0.113551
main_test_0023	66017	25167			1	1						0
main_test_0023	104762	30946			1							0
main_test_0023	51369	13586			1	1						0
main_test_0023	106147	70026	1	1	1	1	1	1	1	1		1	0.999998	1	0.999998	1	1	0.959028	0.999363	0.995354	0.999661	0.999997
main_test_0023	82044	12242			1	1						0
main_test_0023	51199	47759			1	1						0
main_test_0024	92772	28107	1		1	1						0
main_test_0024	61046	58215			1	1						0
main_test_0024	118532	58976			1	1						0
main_test_0024	23689	77368			1	1						0
main_test_0024	145052	21843			1	1						0
main_test_0024	53178	75755			1	1						0
main_test_0024	66170	70418			1	1						0
main_test_0024	80664	61170			1	1						0
main_test_0024	43196	51400	1	1	1	1	1	1	1	1		1	0.999987	1	1	1	1	0.996113	0.992837	0.997378	0.999376	0.999976
main_test_0024	41597	29211			1	1						0
main_test_0025	81231	92639	0	0	0	0	0	0	0	0		1	0.00136685	5.01e-05	0.00703944	0.00561776	0.00862855	0.00665513	0.0336717	0.0107382	0.0291851	0.043937
main_test_0025	26837	56808	0	0	0	0	0	0	0	0		1	0.0024623	0.00080025	0.0455796	0.10728	0.0435914	0.0212427	0.0121641	0.0105848	0.0777583	0.073335
main_test_0025	74494	17888			1							0
main_test_0025	118023	71452	1	1	1	1	1	1	1	1		1	0.999993	1	0.999995	0.999999	1	0.974859	0.99332	0.997063	0.999884	0.999998
main_test_0025	27388	85085			1	1						0
main_test_0025	61724	61437	0	0	0	0	0	0	0	0		1	0.00177518	5.11e-05	0.0045585	0.00173667	0.00326992	0.00810386	0.0225588	0.0138837	0.0154319	0.032417
main_test_0025	114577	34917			1							0
main_test_0025	27533	26055			1	1						0
main_test_0025	124097	16093	1	1	1	1	1	1	1	1		1	0.999965	0.999998	0.992948	0.999972	0.999997	0.944229	0.91526	0.981823	0.996569	0.999869
main_test_0025	61100	94524	0	0	0	0	0	0	0	0		1	0.295865	0.00014526	0.0998933	0.0297552	0.02178	0.00747063	0.0273289	0.0253133	0.0238204	0.069361
main_test_0025	61697	51353				0						0
main_test_0026	57385	60298	0	0	0	0	0	0	0	0		1	0.00330984	0.00033852	0.00123455	0.00580883	0.00083477	0.00455109	0.0169399	0.0569257	0.0325043	0.060903
main_test_0026	152409	39198	1	1	1	1	1	1	1	1		1	0.999984	0.999999	0.999921	1	1	0.986566	0.999647	0.998462	0.999973	0.999999
main_test_0026	97270	17153	1	1	1	1	1	1	1	1		1	0.999897	0.999999	0.999318	1	1	0.990665	0.99704	0.996884	0.999782	0.999996
main_test_0026	115443	18621	0	0	0	0	0	0	0	0		1	0.0433465	0.00172243	0.0569079	0.0166068	0.00643685	0.0068843	0.0481458	0.333402	0.0212945	0.044777
main_test_0026	82824	80662	1	1	1	1	1	1	1	1		1	0.999986	1	0.999999	1	1	0.986891	0.99966	0.999227	0.99968	0.999993
main_test_0026	102702	60053		1	1	1						0
main_test_0026	53034	9021	0	0	1	0	0	0	0	0		1	0.00550527	0.00017114	0.0191164	0.0280789	0.0368365	0.0102176	0.0512073	0.27856	0.037517	0.072546
main_test_0026	56232	33255	1	1	1	1	1	1	1	1	Micro	1	0.99762	0.998292	0.998064	0.948012	0.969505	0.962574	0.946102	0.934404	0.536691	0.287659
main_test_0026	138466	52853	0	0	0	1	0	0	0	0		1	0.00244202	0.00062487	0.220302	0.0250397	0.00500535	0.00501203	0.0117346	0.108575	0.0307615	0.049482
main_test_0026	135676	67541	0	0	0	0	0	0	0	0		1	0.00218297	0.00015803	0.0127224	0.00895404	0.0167003	0.00843526	0.0207093	0.0202764	0.0304188	0.064629
main_test_0026	34656	80867	1	1	1	1	1	1	1	1		1	0.996943	0.999986	0.999188	0.999788	0.999925	0.876002	0.970342	0.981853	0.99525	0.999866
main_test_0026	24505	57887	1	1	1	1	1	1	1	1		1	0.99998	1	1	1	1	0.998793	0.999882	0.999099	0.999945	0.999997
main_test_0026	123528	80702	0	0	0	0	0	0	0	0		1	0.0337387	4.99e-05	0.0702911	0.0318303	0.201211	0.00718668	0.105262	0.0524848	0.0479268	0.09088
main_test_0026	139418	16940	1		1	1						0
main_test_0026	124380	41280	1	1	1	1	1	1	1	1		1	0.999988	1	0.999989	1	1	0.972815	0.997775	0.999011	0.999683	0.999995
main_test_0027	47488	32285	0	0	0	0	0	0	0	0		1	0.00707337	0.00040761	0.0326413	0.00743479	0.100043	0.0102982	0.0373994	0.0166839	0.0236751	0.036005
main_test_0027	12218	69284	0	0	0	0	0	0	0	0		1	0.0350883	0.00136014	0.00420389	0.00587583	0.0105304	0.00475899	0.0483746	0.0399287	0.026752	0.037977
main_test_0027	92010	10542	0	0	0	0	0	0	0	0		1	0.043523	0.00117384	0.0845836	0.00308725	0.0194258	0.00855916	0.0810719	0.0127361	0.0191086	0.057777
main_test_0027	14554	22390	0	0	0	0	0	0	0	0		1	0.0143973	0.00292496	0.00708568	0.00732694	0.0319309	0.00487345	0.0131243	0.0038926	0.01458	0.031422
main_test_0027	129655	29070	0	0	0	0	0	0	0	0		1	0.00260752	0.00041084	0.0912251	0.113092	0.00940915	0.0107107	0.0450075	0.014019	0.0190941	0.046805
main_test_0027	34116	29102	0	0	0	0	0	0	0	0		1	0.00398712	0.00052348	0.00214191	0.00168725	0.0125945	0.0072262	0.070963	0.0118184	0.0116438	0.028073
main_test_0027	19701	45259	0	0	0	0	0	0	0	0		1	0.00700634	0.00107936	0.00868298	0.0114456	0.0685638	0.0149421	0.0491231	0.0126846	0.0103255	0.027582
main_test_0027	40656	7029	1	1	1	1	1	1	1	1		1	0.999922	1	0.999999	0.999999	1	0.980379	0.993717	0.996817	0.974753	0.99893
main_test_0027	25889	48298	0	0	0	0	0	0	0	0		1	0.00309356	6.78e-05	0.0662962	0.00484221	0.0187071	0.00396354	0.0784286	0.0126063	0.0147936	0.035069
main_test_0027	47968	72589	0	0	0	0	0	0	0	0		1	0.00494379	0.00010511	0.00386852	0.00802316	0.00879235	0.00392654	0.0352569	0.0134883	0.0109681	0.028839
main_test_0027	117466	51304	0	0	0	0	0	0	0	0		1	0.00562983	0.00362098	0.00132237	0.00271009	0.0106453	0.0040601	0.0386119	0.0091893	0.0131349	0.032322
main_test_0027	82264	30205	0	0	0	0	0	0	0	0		1	0.00265229	0.00012546	0.525623	0.00282411	0.0948559	0.0025622	0.0498522	0.0550667	0.0126499	0.031815
main_test_0027	65508	70880	0	0	0	0	0	0	0	0		1	0.00969121	0.00770108	0.00698428	0.00318202	0.0809828	0.00893981	0.0214478	0.0109219	0.0103718	0.025837
main_test_0027	76658	73711	0	0	0	0	0	0	0	0		1	0.002405	6.69e-05	0.0130054	0.0102435	0.0236669	0.00355081	0.0492032	0.0210584	0.0186427	0.04009
main_test_0027	57641	69445	0	0	0	0	0	0	0	0		1	0.00501294	0.004496	0.00942093	0.00134711	0.00786778	0.00793029	0.048643	0.0296315	0.0155753	0.03027
main_test_0027	65763	20965	0	0	0	0	0	0	0	0		1	0.0230836	0.00960918	0.0219038	0.167448	0.0430122	0.00210077	0.0504286	0.024063	0.0373689	0.083902
main_test_0027	92705	85487	0	0	0	0	0	0	0	0		1	0.00239843	0.00042931	0.0047187	0.00071949	0.0056387	0.0125179	0.0239677	0.0248204	0.00939991	0.022025
main_test_0027	25649	79414	0	0	0	0	0	0	0	0		1	0.013032	0.00029715	0.109975	0.00552146	0.00550435	0.00542026	0.0285572	0.0266665	0.0314616	0.044798
main_test_0027	109226	34343	1	1	1	1	1	1	1	1		1	0.999646	1	0.99993	0.99991	0.999983	0.937171	0.85597	0.980222	0.937169	0.994109
main_test_0027	121396	76560	0	0	0	0	0	0	0	0		1	0.00271967	0.00028961	0.0256089	0.044665	0.0950935	0.157996	0.0828311	0.0214377	0.0149249	0.03992
main_test_0028	51468	16652	1	1	1	1	1	1	1	1		1	0.999981	0.999999	0.999996	1	1	0.998349	0.997204	0.996212	0.999847	0.999998
main_test_0028	124422	55078	1	1	1	1	1	1	1	1		1	0.999995	1	0.999992	1	1	0.987808	0.999553	0.999304	0.999998	1
main_test_0028	50930	68555	1	1	1	1	1	1	1	1		1	0.999993	1	0.999998	1	1	0.990737	0.999863	0.998941	0.999986	1
main_test_0029	126423	27034	1	1	1	1	1	1	1	1		1	1	1	1	1	1	0.999592	0.999936	0.999137	0.999997	1
main_test_0029	25948	20905	1	1	1	1	1	1	1	1		1	0.999944	0.999999	0.999998	1	1	0.994704	0.999473	0.996842	0.999455	0.999992
main_test_0029	80876	69284	1	1	1	1	1	1	1	1		1	0.999997	1	0.999997	1	1	0.979149	0.9998	0.998704	0.999989	1
main_test_0030	29761	37644	1	1	1	1	1	1	1	1		1	0.999987	1	0.999997	1	1	0.983782	0.998793	0.995105	0.999274	0.999982
main_test_0030	51859	21153	1	1	1	1	1	1	1	1		1	0.999955	1	0.999988	1	1	0.979082	0.998565	0.995914	0.999873	0.999996
main_test_0030	86151	73754	1	1	1	1	1	1	1	1		1	0.999999	1	1	1	1	0.983914	0.999871	0.99927	0.999996	1
main_test_0030	138443	25956	1	1	1	1	1	1	1	1		1	0.999899	0.999997	0.999878	1	1	0.990461	0.999499	0.998887	0.999421	0.999995
main_test_0031	96762	25236		1	1	1						0
main_test_0031	131887	27502	0	0	0	0	0	0	0	0		1	0.0263239	0.00038381	0.319619	0.0287781	0.624668	0.0543335	0.177344	0.0894101	0.0453547	0.096291
main_test_0031	89932	73899	1	1	1	1	1	1	1	1		1	0.999993	1	0.999994	1	1	0.987085	0.999534	0.997777	0.999979	1
main_test_0031	51573	21532	1	0	1	0	1	1	0	1	Micro	1	0.749149	0.0201147	0.164054	0.146406	0.024557	0.0315675	0.0556907	0.0650156	0.321124	0.201151
main_test_0031	44954	68822	1	1	1	1	1	1	1	1		1	0.999998	1	0.999999	1	1	0.995192	0.998877	0.999293	0.999967	1
main_test_0031	137370	64966	1	1	1	1	1	1	1	1		1	0.999982	1	0.999754	1	1	0.979618	0.997363	0.996638	0.999912	0.999999
main_test_0032	56842	70585	0	0	0	0	0	0	0	0		1	0.0188531	0.00138938	0.0338539	0.0235395	0.0334851	0.00323644	0.0323403	0.054445	0.0280551	0.057897
main_test_0032	94518	14494	1	1	1	1	1	1	1	1		1	0.999814	0.999998	0.999988	1	1	0.98677	0.99986	0.997154	0.997482	0.999969
main_test_0032	124022	20444	1	1	1	1	1	1	1	1		1	0.934879	0.999873	0.999937	0.99995	0.992668	0.997175	0.562765	0.786877	0.931634	0.921917
main_test_0032	48914	73765	0	0	0	0	0	0	0	0		1	0.0638779	0.00241304	0.0252459	0.0124509	0.00513295	0.00203844	0.0220192	0.0866345	0.0201625	0.043452
main_test_0032	159247	43539	1	1	1	1	1	1	1	1		1	0.99993	0.999996	0.999921	1	1	0.991007	0.998116	0.990299	0.998577	0.999966
main_test_0032	67972	28805	1	1	1	1	1	1	1	1		1	0.999439	0.999986	0.999963	1	1	0.984245	0.990689	0.996598	0.992889	0.999639
main_test_0032	64108	66258	0	0	0	0	0	0	0	0		1	0.00724262	0.00048351	0.0326828	0.0229432	0.00616603	0.00261796	0.0215734	0.0572767	0.0138578	0.03408
main_test_0032	53150	89053	1	1	1	1	1	1	1	1		1	0.965249	0.999318	0.996162	0.997263	0.998894	0.91176	0.894371	0.942929	0.627873	0.904904
main_test_0032	108143	84983	0	0	0	0	0	0	0	0		1	0.00678711	9.55e-05	0.27492	0.326956	0.438172	0.0216568	0.0571614	0.0645128	0.05285	0.100932
main_test_0032	91547	50849	1	1	1	1	1	1	1	1		1	0.999986	1	0.999982	1	1	0.962489	0.990325	0.998679	0.995661	0.999937
main_test_0033	153539	62997			1	1						0
main_test_0033	88478	19973	1	1	1	1	1	1	1	1		1	0.999977	1	0.999989	1	1	0.963825	0.999485	0.997383	0.99998	0.999996
main_test_0033	56197	27256	0	0	0	0	0	0	0	0		1	0.0232706	0.00045942	0.243267	0.0111886	0.00137187	0.00258642	0.0323927	0.0441358	0.0291535	0.070527
main_test_0033	162632	88390	0	0	0	0	0	0	0	0		1	0.105898	0.0859606	0.0694572	0.0478649	0.0308852	0.00429428	0.0141655	0.137308	0.0389849	0.075999
main_test_0033	135692	59315	0	0	0	0	0	0	0	0		1	0.191158	0.00503594	0.324995	0.0647709	0.192988	0.111744	0.228157	0.165112	0.0408192	0.096339
main_test_0033	167503	18539	0	0	0	0	0	0	0	0		1	0.0329644	6.09e-05	0.314091	0.0207795	0.00251041	0.00206089	0.0696995	0.0356441	0.267098	0.185655
main_test_0033	118812	44326	0	0	0	0	0	0	0	0		1	0.00722729	0.00222158	0.235212	0.0144665	0.0275128	0.00705487	0.0252587	0.0663035	0.03465	0.044691
main_test_0033	129357	21333	0	0	0	0	0	0	0	0		1	0.00418283	0.00064533	0.00485298	0.154674	0.0807567	0.0120065	0.0221455	0.0536623	0.0361541	0.058415
main_test_0033	66246	62222	0	0	0	0	0	0	0	0		1	0.00326701	7.05e-05	0.026828	0.00456044	0.014682	0.00366976	0.0395909	0.0400522	0.0133126	0.036163
main_test_0033	61785	74501	0	0	0	0	0	0	0	0		1	0.0110329	0.0192935	0.0305065	0.0450618	0.0124176	0.0141077	0.0373979	0.088975	0.0550753	0.143067
main_test_0033	103594	70247	1	1	1	1	1	1	1	1		1	0.995638	0.997587	0.99452	0.999993	0.998545	0.979596	0.989615	0.989862	0.949325	0.996523
main_test_0033	163452	56443	0	0	0	0	0	0	0	0		1	0.00379141	0.00080276	0.542885	0.0168463	0.104562	0.00591834	0.0439999	0.0536148	0.0607461	0.209106
main_test_0033	114453	44434		0								0
main_test_0034	32837	21601	0	0	0	0	0	0	0	0		1	0.0086284	2.39e-05	0.00772046	0.0145133	0.00188241	0.00362666	0.0334662	0.0288897	0.069116	0.10078
main_test_0034	58406	39047	1	0	1	0	0	0	0	0		1	0.0605258	0.19157	0.273956	0.940441	0.623175	0.15757	0.100629	0.0541849	0.0498545	0.095159
main_test_0034	36473	57182	0	0	0	0	0	0	0	0		1	0.00822686	9.68e-05	0.0163768	0.0203547	0.00213956	0.00508358	0.0703531	0.0362088	0.122488	0.204847
main_test_0034	13985	47350	0	0	0	0	0	0	0	0		1	0.00962386	6.8e-05	0.00078661	0.00344735	0.00470388	0.00355207	0.0405905	0.0248557	0.0131309	0.030826
main_test_0034	18739	41759	0	0	0	0	0	0	0	0		1	0.0162312	0.0086148	0.00618137	0.00358464	0.0680969	0.00589476	0.0315361	0.0159853	0.00953528	0.023936
main_test_0035	55417	77109	0	0	0	0	0	0	0	0		1	0.00203903	2.06e-05	0.00202966	0.00525556	0.00713431	0.0084432	0.0374496	0.0123886	0.017083	0.036471
main_test_0035	36544	74554	0	0	0	0	0	0	0	0		1	0.00830877	0.00023678	0.00576733	0.00793506	0.0323387	0.00386384	0.029163	0.0153954	0.0321407	0.035314
main_test_0035	69986	55141	0	0	0	0	0	0	0	0		1	0.00428562	0.00052111	0.00096685	0.00230353	0.00057421	0.0130405	0.0496767	0.0272476	0.0103144	0.02599
main_test_0035	73883	32513	0	0	0	0	0	0	0	0		1	0.00796006	0.00025901	0.0170083	0.00783358	0.0148469	0.00570699	0.0535166	0.0310391	0.0846534	0.060634
main_test_0035	55571	19364	0	0	0	0	0	0	0	0		1	0.00439897	0.00084396	0.00524203	0.00336286	0.0199698	0.0149487	0.0522632	0.0440233	0.0107677	0.027829
main_test_0035	27389	22472	0	0	0	0	0	0	0	0		1	0.00427028	0.00016171	0.00299379	0.00505849	0.0019559	0.00801953	0.031102	0.0415192	0.0165928	0.030236
main_test_0035	36345	61042	0		0							0
main_test_0036	40677	30371	0	0	0	0	0	0	0	0		1	0.0107834	0.00087093	0.00385315	0.00148242	0.00377746	0.00310635	0.0132895	0.0128077	0.00997897	0.025465
main_test_0036	11245	23344	0	0	0	0	0	0	0	0		1	0.00487409	0.00078302	0.00391297	0.00249472	0.00276684	0.0120692	0.02592	0.0255501	0.012727	0.035252
main_test_0036	27423	18546	0	0	0	0	0	0	0	0		1	0.00328798	0.00023011	0.0182256	0.00905631	0.0269783	0.00460823	0.0375723	0.0348159	0.0192213	0.039846
main_test_0036	41599	13589	0	0	0	0	0	0	0	0		1	0.0216263	0.00178632	0.0189393	0.00521195	0.0304236	0.00791772	0.0276645	0.0085814	0.022158	0.033671
main_test_0037	44730	28317	0	0	0	0	0	0	0	0		1	0.00106387	0.00124818	0.0480043	0.146407	0.0314092	0.0891792	0.224725	0.0218288	0.0984142	0.114838
main_test_0037	143544	59947	0	0	0	0	0	0	0	0		1	0.0164507	0.00030843	0.00107315	0.00208852	0.00278984	0.00368368	0.0113513	0.0303312	0.0686791	0.090982
main_test_0037	75097	12697	0	0	0	0	0	0	0	0		1	0.00672521	0.931869	0.0729169	0.0341913	0.0790011	0.646756	0.380338	0.686451	0.111559	0.225898
main_test_0037	116338	56979	0	0	0	0	0	0	0	0		1	0.0098083	0.00043097	0.00198069	0.00377051	0.00393675	0.219368	0.0367521	0.0700145	0.0797223	0.171038
main_test_0037	50303	47448	1	0	1	1	1	1	0	1	ITC	1	0.652629	0.721203	0.336447	0.247663	0.00769447	0.656487	0.408297	0.0276538	0.0873302	0.228368
main_test_0037	69191	59877	0	0	0	0	0	0	0	0		1	0.00746577	0.00153431	0.0173405	0.00743722	0.0157436	0.00469451	0.0181814	0.0198182	0.0115545	0.027902
main_test_0037	65650	70061	0	0	0	0	0	0	0	0		1	0.0809823	0.00480729	0.017922	0.0366312	0.10102	0.0024806	0.0122358	0.00233881	0.0932887	0.095733
main_test_0037	61308	88454	0	0	0	0	0	0	0	0		1	0.00200256	0.00058212	0.00231364	0.0010745	0.0030007	0.00699565	0.0131752	0.00877066	0.0138179	0.029704
main_test_0037	136513	76475	0	0	0	0	0	0	0	0		1	0.00547806	7.55e-05	0.00472176	0.00391719	0.00629383	0.00567677	0.0206673	0.0293066	0.0286281	0.073498
main_test_0037	98948	34910	0	0	0	0	0	0	0	0		1	0.00213112	0.00118427	0.196013	0.0485063	0.0199192	0.0112769	0.0329705	0.0687868	0.0586755	0.175294
main_test_0037	147626	17110	0	0	0	0	0	0	0	0		1	0.00626187	0.00647661	0.0331202	0.0400498	0.0197896	0.0123767	0.0337171	0.166605	0.0216973	0.040232
main_test_0037	147835	27918	1	0	1	0	0	0	0	1	ITC	1	0.115931	0.00189009	0.0081353	0.00377912	0.00584257	0.002091	0.01667	0.0185973	0.0287769	0.068291
main_test_0037	17259	20080	0	0	0	0	0	0	0	0		1	0.0106688	0.00076947	0.00777019	0.00760213	0.011404	0.00137758	0.0257576	0.0398765	0.0174858	0.035386
main_test_0037	99359	77514	0	0	0	0	0	0	0	0		1	0.0671117	0.00958191	0.00572191	0.0117013	0.0337996	0.347587	0.0999592	0.021346	0.0560014	0.186917
main_test_0037	20845	55942	0	0	0	0	0	0	0	0		1	0.526266	0.181411	0.136696	0.08181	0.0722536	0.0266798	0.352718	0.0466541	0.0970961	0.261128
main_test_0038	35524	65240	0	0	0	0	0	0	0	0		1	0.00780707	9.12e-05	0.00784624	0.00926739	0.00907212	0.0116289	0.0162113	0.0369369	0.043344	0.056261
main_test_0038	95893	64866	0	0	0	0	0	0	0	0		1	0.0147598	0.0048074	0.020521	0.00333117	0.0133613	0.0100062	0.0355949	0.035582	0.0442867	0.049554
main_test_0038	82901	31611	0	0	0	0	0	0	0	0		1	0.00305342	0.00010549	0.00668464	0.0228311	0.0710672	0.00363396	0.0285151	0.0185605	0.0150328	0.03549
main_test_0038	45981	13033	1	1	1	1	1	1	1	1	Micro	1	0.996615	1	0.999675	0.99106	0.998223	0.998881	0.983377	0.796716	0.949452	0.96554
main_test_0038	59813	11310	1	1	1	1	1	1	1	1	ITC	1	0.997145	0.999862	0.997668	0.992278	0.573558	0.949045	0.180276	0.305427	0.43445	0.494483
main_test_0038	21490	48036	0	0	0	0	0	0	0	0		1	0.0106174	0.00175923	0.0154942	0.00737138	0.0179655	0.00316793	0.0286273	0.274827	0.0113168	0.02717
main_test_0038	40356	46560	1	1	1	1	1	1	1	1	ITC	1	0.98789	0.965745	0.370632	0.013145	0.0142628	0.148811	0.0336415	0.422873	0.0828731	0.082854
main_test_0038	78919	64290	0	0	0	0	0	0	0	0		1	0.0211816	0.00036297	0.131825	0.90491	0.117756	0.0986485	0.069321	0.0731288	0.14143	0.256771
main_test_0038	62394	43884	1	1	1	1	1	1	1	1	Micro	1	0.997678	0.99987	0.996809	0.9938	0.985232	0.929747	0.913164	0.958888	0.878484	0.943729
main_test_0038	47429	36938	1	1	1	0	1	1	1	1	Micro	1	0.0831366	0.0461249	0.0601903	0.0189164	0.00435804	0.0330083	0.0326446	0.0347654	0.0783497	0.114231
main_test_0038	12561	38276	0	0	0	0	0	0	0	0		1	0.0136168	0.00125053	0.0603801	0.0253315	0.181662	0.00699815	0.0297802	0.0361855	0.0213954	0.046695
main_test_0039	66318	51753	1	1	1	1	1	1	1	1		1	0.999993	1	0.999993	0.999999	1	0.999268	0.970888	0.997678	0.999132	0.999979
main_test_0039	31869	37890	1	1	1	1	1	1	1	1		1	0.999987	1	0.999141	1	1	0.999439	0.982162	0.995642	0.999463	0.999979
main_test_0040	64894	26100	0	0	0	0	0	0	0	0		1	0.0020531	8.64e-05	0.00246203	0.00436452	0.00258168	0.00447518	0.0295676	0.0176297	0.0292963	0.047242
main_test_0040	81032	45747	0	0	0	0	0	0	0	0		1	0.00911906	6.68e-05	0.00916159	0.00046383	0.00063209	0.00451405	0.0441928	0.0276532	0.0207417	0.050156
main_test_0040	17627	27375	0	0	0	0	0	0	0	0		1	0.00692144	0.00019488	0.0105553	0.0597025	0.0124282	0.00423228	0.0210654	0.0150597	0.0336096	0.057521
main_test_0040	37810	33170	1	1	1	1	1	1	1	1		1	0.999995	1	0.999996	1	1	0.995289	0.983434	0.969686	0.999158	0.99992
main_test_0040	41422	13404	1	1	1	1	1	1	1	1		1	0.999994	1	0.999976	1	1	0.816325	0.994808	0.992681	0.999302	0.999755
main_test_0040	56791	47012	1	1	1	1	1	1	1	1		1	0.999994	1	0.999994	0.999992	1	0.995791	0.99539	0.99486	0.998819	0.999963
main_test_0040	24950	51951	0	0	0	0	0	0	0	0		1	0.00054041	0.0001437	0.0110166	0.00166032	0.00128268	0.0246999	0.0674842	0.0188947	0.0637012	0.162178
main_test_0040	42102	66831	0	0	0	0	0	0	0	0		1	0.00073306	3.65e-05	0.00330183	0.0031509	0.00140045	0.00957751	0.0435156	0.0148272	0.0443265	0.099219
main_test_0041	31690	57952	0	0	0	0	0	0	0	0		1	0.0009007	0.00049883	0.00534501	0.00331335	0.00469794	0.00360895	0.0105203	0.0113432	0.0103942	0.024005
main_test_0041	11952	44302	0	0	0	0	0	0	0	0		1	0.00090707	0.00012348	0.00154282	0.00305044	0.00157473	0.00774034	0.0264331	0.026358	0.0125121	0.026685
main_test_0041	54155	41983	0	0	0	0	0	0	0	0		1	0.00606903	8.24e-05	0.00493323	0.00068902	0.00114828	0.003101	0.0795099	0.0215853	0.0245245	0.072912
main_test_0041	51955	59532	0	0	0	0	0	0	0	0		1	0.00574943	0.00079455	0.0083091	0.0129195	0.00463648	0.00681208	0.0363922	0.0129256	0.200945	0.142008
main_test_0041	15992	63094	0	0	0	0	0	0	0	0		1	0.00286099	6.86e-05	0.00482889	0.00192292	0.013094	0.00739521	0.0236434	0.014776	0.012611	0.033148
main_test_0041	56195	27104	0	0	0	0	0	0	0	0		1	0.00660974	0.00017555	0.00481452	0.00412414	0.00207629	0.00758337	0.0299027	0.00942077	0.0209556	0.035469
main_test_0042	28411	12570	0	0	0	0	0	0	0	0		1	0.00803824	0.00181077	0.00433653	0.00196527	0.00829636	0.0051577	0.0150296	0.021958	0.0194828	0.037394
main_test_0042	12777	32553	0	0	0	0	0	0	0	0		1	0.0110698	0.00078162	0.00436373	0.00086244	0.00360397	0.00349354	0.0257553	0.016065	0.010871	0.030293
main_test_0042	43633	39253	0	0	0	0	0	0	0	0		1	0.00421053	0.0009562	0.00273148	0.00507585	0.00544095	0.0043552	0.0252263	0.0395058	0.02425	0.041964
main_test_0043	62360	67305	0	0	0	0	0	0	0	0		1	0.0102484	0.00033469	0.0138826	0.0106266	0.0231372	0.00411122	0.0217784	0.078276	0.0149078	0.034452
main_test_0043	42734	16008	0	0	0	0	0	0	0	0		1	0.00855096	0.00162368	0.123016	0.010865	0.0173915	0.0193748	0.0946814	0.0509705	0.0503479	0.100499
main_test_0043	46523	60454	0	0	0	0	0	0	0	0		1	0.390232	0.00021619	0.0281635	0.0283664	0.0201946	0.00414544	0.0292075	0.0442221	0.0740431	0.063957
main_test_0043	49673	52120	0	0	0	0	0	0	0	0		1	0.0103254	0.00161752	0.153113	0.0305024	0.0519681	0.00494173	0.0346298	0.0724139	0.026019	0.050841
main_test_0043	51767	33820	0	0	0	0	0	0	0	0		1	0.00460643	5.53e-05	0.0226289	0.0066651	0.0213971	0.00884672	0.080118	0.033776	0.0243779	0.06407
main_test_0044	57195	9648	1	1	1	1	1	1	1	1		1	0.999946	0.999999	0.999869	0.999981	0.999965	0.999275	0.995213	0.959683	0.982712	0.99921
main_test_0044	91814	55579	0	0	0	0	0	0	0	0		1	0.0219525	0.00154113	0.0711526	0.0610209	0.0275203	0.0130328	0.0194747	0.0306128	0.0165042	0.033031
main_test_0044	73441	44217	0	0	0	0	0	0	0	0		1	0.00070388	9.75e-06	0.00373118	0.00420596	0.00026298	0.00327882	0.00267178	0.0267056	0.0979923	0.146074
main_test_0044	126028	52475	1	1	1	1	1	1	1	1		1	0.999998	1	0.999947	1	1	0.989528	0.999265	0.998969	0.999999	1
main_test_0044	22114	58360	1	1	1	1	1	1	1	1	ITC	1	0.983823	0.999754	0.999311	0.999955	0.999669	0.950667	0.971905	0.0383032	0.900656	0.706617
main_test_0044	40244	37055	0	0	0	0	0	0	0	0		1	0.00773219	0.00014361	0.0681283	0.0773859	0.0354571	0.0100878	0.0941455	0.0193646	0.0198732	0.053143
main_test_0044	97701	47796	0	0	0	0	0	0	0	0		1	0.00597628	0.00041245	0.0192636	0.0202712	0.0660984	0.0118082	0.0134489	0.0048214	0.00898207	0.020222
main_test_0045	33153	68141	0	0	0	0	0	0	0	0		1	0.00459461	6.29e-05	0.181479	0.00848381	0.042559	0.00652708	0.0178116	0.0240795	0.0258355	0.052832
main_test_0045	10108	20776	0	0	0	0	0	0	0	0		1	0.00606524	0.00070921	0.00490638	0.00597226	0.0401516	0.0102988	0.0180216	0.0160139	0.0107212	0.025671
main_test_0045	23975	21175	0	0	0	0	0	0	0	0		1	0.00164537	2.49e-05	0.0068704	0.0877775	0.907001	0.00626006	0.0143039	0.0440938	0.0395486	0.064871
main_test_0045	35742	44618	0	0	0	0	0	0	0	0		1	0.00518329	1.46e-05	0.00652484	0.00264718	0.011017	0.00333887	0.0473962	0.0341816	0.0243484	0.043906
main_test_0045	64964	58111	0	0	0	0	0	0	0	0		1	0.0113179	1.76e-05	0.0296733	0.0316331	0.0133341	0.00200282	0.0337713	0.0590325	0.0745614	0.154141
main_test_0045	25140	71253	0	0	0	0	0	0	0	0		1	0.0580258	0.010378	0.026369	0.00966098	0.0293732	0.0353432	0.084441	0.05295	0.0802764	0.13583
main_test_0046	106688	80353	1	1	1	1	1	1	1	1		1	0.999988	1	1	1	1	0.999978	0.999961	0.986618	0.998888	0.999917
main_test_0046	64324	75759	1	1	1	1	1	1	1	1		1	0.95151	0.997371	0.991833	0.999298	0.99758	0.999635	0.991015	0.151218	0.412589	0.309201
main_test_0046	48879	69034	0	0	0	0	0	0	0	0		1	0.00398329	3.73e-05	0.00361355	0.00058076	0.00097889	0.00346949	0.0246102	0.0117987	0.0288059	0.053696
main_test_0046	64193	60292	0	0	0	0	0	0	0	0		1	0.0117137	3.86e-05	0.00614671	0.0326314	0.0135825	0.00286033	0.0174112	0.0108097	0.0438372	0.07424
main_test_0046	102612	46807	1	1	1	1	1	1	1	1		1	0.999987	1	1	1	1	0.99994	0.999691	0.994601	0.995811	0.999902
main_test_0046	30866	41520	0	0	0	0	0	0	0	0		1	0.0154603	5.01e-05	0.0150938	0.014297	0.00842006	0.0120952	0.0235856	0.0314016	0.129916	0.19564
main_test_0047	150509	36822	1	1	1	1	1	1	1	1	ITC	1	0.496231	0.0103038	0.110515	0.00425568	0.017365	0.0257267	0.0252287	0.134791	0.13796	0.171952
main_test_0047	75904	29658	0	0	0	0	0	0	0	0		1	0.00119693	8.03e-05	0.0348822	0.00358291	0.00826519	0.0251236	0.0259807	0.0081869	0.0189732	0.055903
main_test_0047	101299	59310	0	0	0	0	0	0	0	0		1	0.386306	0.00562591	0.201671	0.131647	0.0777179	0.0297616	0.0576797	0.0324945	0.0585203	0.208207
main_test_0047	143645	65197	1	1	1	1	1	1	1	1	Micro	1	0.994343	0.999992	0.999732	0.991669	0.998753	0.999767	0.993872	0.879184	0.971081	0.97642
main_test_0047	73548	47180	0	0	0	0	0	0	0	0		1	0.0121152	0.00365549	0.0112359	0.013744	0.0855675	0.018118	0.0151298	0.00118874	0.00938731	0.022972
main_test_0047	77537	38457	0	0	0	0	0	0	0	0		1	0.00604134	0.00026397	0.0086051	0.0108676	0.0276992	0.00735414	0.0171988	0.0066032	0.0109825	0.028931
main_test_0047	134942	75674	0	0	0	0	0	0	0	0		1	0.00565601	0.00143388	0.0416298	0.0290264	0.173735	0.0127037	0.0410066	0.013185	0.0135225	0.031798
main_test_0047	87398	46265	0	0	0	0	0	0	0	0		1	0.00096538	0.00014732	0.203677	0.00281325	0.00316245	0.00639927	0.0308683	0.00493633	0.0371394	0.065495
main_test_0048	51795	59368	0	0	0	0	0	0	0	0		1	0.00347354	0.00047572	0.0036633	0.00316056	0.00493614	0.0107519	0.0426082	0.00618578	0.0140365	0.034699
main_test_0048	53516	90977	0	0	0	0	0	0	0	0		1	0.066576	0.00119623	0.010751	0.0258642	0.0167608	0.0529041	0.121618	0.0124669	0.0465159	0.104609
main_test_0048	39994	46001	0	0	0	0	0	0	0	0		1	0.00265159	0.00013274	0.0386389	0.0412188	0.0403132	0.0206283	0.035139	0.010325	0.0197041	0.04998
main_test_0048	66842	13521	0	0	0	0	0	0	0	0		1	0.00149837	0.00559206	0.993411	0.108763	0.108991	0.00838757	0.0902779	0.0115381	0.0639058	0.15634
main_test_0048	32039	81570	0	0	0	0	0	0	0	0		1	0.00849984	0.0012362	0.0175219	0.0149275	0.012597	0.0122865	0.0411553	0.0244869	0.0128282	0.027659
main_test_0048	71565	52510	0	0	0	0	0	0	0	0		1	0.00637571	0.00016231	0.0397085	0.127297	0.0118617	0.0106963	0.0642578	0.0136651	0.0418307	0.075362
main_test_0049	145868	76922	0	0	0	0	0	0	0	0		1	0.00233206	5.76e-05	0.00409909	0.0074133	0.0955138	0.00414513	0.101802	0.0446481	0.0814937	0.088583
main_test_0049	129393	38678	1	1	1	1	1	1	1	1		1	0.999993	1	1	1	1	0.999994	0.999864	0.998248	0.998603	0.999971
main_test_0049	69121	57311	1	1	1	1	1	1	1	1		1	0.999994	1	1	1	1	0.999998	0.999521	0.980155	0.999041	0.999977
main_test_0049	100446	20663	1	1	1	1	1	1	1	1	ITC	1	0.945369	0.997853	0.294195	0.997555	0.983564	0.773644	0.585579	0.0380229	0.525214	0.176669
main_test_0049	111950	71916	0	0	0	0	0	0	0	0		1	0.00892795	4.95e-05	0.0731729	0.0400664	0.0741092	0.0165415	0.0451958	0.0252659	0.0221057	0.046795
main_test_0050	22162	15834	1	1	1	1	1	1	1	1		1	0.999895	0.999997	1	1	1	0.999187	0.999555	0.975025	0.987272	0.998685
main_test_0050	18062	44286	1	1	1	1	1	1	1	1		1	0.999952	1	1	1	1	0.999869	0.999126	0.988381	0.997118	0.999745
main_test_0050	73914	18306	0	0	0	0	0	0	0	0		1	0.0079488	0.00018071	0.0310791	0.0390796	0.122091	0.00446221	0.0529128	0.0300215	0.0338397	0.053169
main_test_0051	106421	34470	1	1	1	1	1	1	1	1		1	0.999932	1	0.999999	0.999999	1	0.976592	0.988549	0.984522	0.998223	0.999707
main_test_0052	126107	47826	1	1	1	1	1	1	1	1	Micro	1	0.0655779	0.0748731	0.0324495	0.0855412	0.263532	0.00697835	0.0170674	0.0191358	0.0991624	0.231187
main_test_0052	78003	33293	1	1	1	1	1	1	1	1		1	0.966001	0.737508	0.890433	0.560364	0.912754	0.29697	0.0134677	0.0494133	0.102976	0.25307
main_test_0053	165735	43560	0	1	1	0	1	1	0	1	ITC	1	0.0224789	0.0101859	0.0155456	0.00912708	0.155165	0.0027155	0.0182238	0.0944737	0.0110397	0.143895
main_test_0053	161575	50058	1	1	1	0	1	1	1	1	Micro	1	0.286001	0.83987	0.056992	0.119871	0.182715	0.0427033	0.0214032	0.0800112	0.335801	0.219644
main_test_0053	113740	45883	1	1	1	1	1	1	1	1	ITC	1	0.982297	0.999884	0.993224	0.984975	0.998723	0.980235	0.906591	0.0234407	0.184366	0.099155
main_test_0053	146498	37460	1	1	1	1	1	1	1	1	Micro	1	0.965567	0.0880963	0.467236	0.451521	0.117838	0.0200318	0.0127029	0.333872	0.120638	0.246154
main_test_0053	154175	57491	1	1	1	0	1	1	1	1	Micro	1	0.464233	0.320583	0.357659	0.0102963	0.0196254	0.00756712	0.0157311	0.0645835	0.131694	0.160416
main_test_0054	121567	9515	0	0	0	0	0	0	0	0		1	0.25129	0.00014898	0.08812	0.00416369	0.00063198	0.00275941	0.0044166	0.00159921	0.0603858	0.062819
main_test_0055	146105	68009	1	1	1	1	1	1	1	1		1	0.999885	0.999984	0.999835	0.998784	0.999119	0.9966	0.978717	0.932073	0.968602	0.998672
main_test_0055	94334	16070	0	0	0	0	0	0	0	0		1	0.0039324	0.00044464	0.0066712	0.00176051	0.00075448	0.00571704	0.0169031	0.0159022	0.0235381	0.04803
main_test_0055	121630	16009	1	1	1	1	1	1	1	1		1	0.999869	0.999907	0.996861	0.991531	0.999848	0.623726	0.417401	0.927638	0.623159	0.924209
main_test_0055	170532	21545	1	1	1	1	1	1	1	1	ITC	1	0.0258204	0.0141736	0.0251831	0.00124767	0.0020983	0.00338904	0.0161396	0.0350241	0.0195996	0.037333
main_test_0055	167084	26350	1	1	1							0
main_test_0055	85672	39935	1	1	1	1	1	1	1	1		1	0.998597	0.999988	0.99988	0.987462	0.438154	0.983702	0.938537	0.739343	0.141182	0.401768
main_test_0056	110473	41027	1	1	1	1	1	1	1	1		1	0.999923	0.999676	0.998061	0.997813	0.997898	0.998553	0.939966	0.979224	0.756414	0.95595
main_test_0056	115486	67026	1	1	1	1	1	1	1	1		1	0.998883	0.99997	0.974237	0.980438	0.952045	0.470809	0.139075	0.42766	0.840006	0.950419
main_test_0057	150687	39635	0	1	1	1	0	0	0	1	ITC	1	0.00933987	0.00057478	0.172742	0.00680995	0.0103698	0.0113234	0.0194983	0.0112676	0.0165956	0.033919
main_test_0057	129853	35723	1	1	1	1	1	1	1	1		1	0.999647	0.999967	0.994427	0.962307	0.970958	0.993222	0.568804	0.984536	0.612768	0.85011
main_test_0057	144833	14712	1	1	1	1	1	1	1	1		1	0.999474	0.999394	0.791651	0.558773	0.796521	0.998879	0.827398	0.0949244	0.252518	0.202361
main_test_0057	161911	54867	1	1	1	1	1	1	1	1	ITC	1	0.0225127	0.00088874	0.0242118	0.0285436	0.0384647	0.015605	0.0311158	0.00654526	0.0118292	0.025788
main_test_0057	165086	29083	1	1	1	1	1	1	1	1		1	0.999792	0.999998	0.999029	0.996176	1	0.841254	0.948892	0.996247	0.814138	0.943831
main_test_0057	154563	14263	1	1	1	1	1	1	1	1	ITC	1	0.0173883	0.00686292	0.0146623	0.0298208	0.224646	0.00956057	0.0377487	0.00549281	0.0129839	0.028955
main_test_0057	139049	28353	1	1	1	1	1	1	1	1		1	0.974452	0.912681	0.498064	0.971461	0.984105	0.492779	0.0908791	0.21482	0.574733	0.3012
main_test_0058	79016	34786	1	1	1	1	1	1	1	1		1	0.99864	0.999991	0.999916	0.99976	0.999892	0.993103	0.828018	0.793448	0.980037	0.984756
main_test_0058	116071	31632	1	1	1	1	1	1	1	1	Micro	1	0.999712	0.999984	0.999985	0.999116	0.999732	0.99842	0.905151	0.925468	0.885521	0.986242
main_test_0058	136342	26292	1	1	1	1	1	1	1	1	Micro	1	0.998397	0.999459	0.999694	0.998404	0.998375	0.921847	0.850451	0.969153	0.517785	0.645601
main_test_0058	137852	72851	1	1	1	1	1	1	1	1	Micro	1	0.998839	0.999537	0.699489	0.95345	0.978394	0.680651	0.142575	0.548997	0.885738	0.915617
main_test_0058	87584	70809	1	1	1	1	1	1	1	1		1	0.999335	0.999045	0.999896	0.996709	0.999352	0.997006	0.907797	0.882331	0.838982	0.991715
main_test_0059	122945	45260	0	0	0	0	0	0	0	0		1	0.00468411	9.32e-06	0.00885802	0.0102966	0.00369	0.00172248	0.00380651	0.0224022	0.0216797	0.053842
main_test_0059	86718	24843	1	1	1	1	1	1	1	1	Micro	1	0.195583	0.0477141	0.0317746	0.557178	0.0123864	0.0122597	0.0346828	0.0429327	0.0755799	0.104276
main_test_0059	76857	52369	0	0	0	0	0	0	0	0		1	0.0235109	0.00373519	0.0113087	0.0261686	0.0458146	0.00435159	0.0207707	0.075226	0.0107966	0.024323
main_test_0059	63146	50303	0	1	1	0	0	0	0	0		1	0.0224632	0.00216116	0.152383	0.230028	0.0317351	0.166257	0.0914478	0.0258699	0.0243962	0.051061
main_test_0059	140995	58492	1	1	1	1	1	1	1	1	ITC	1	0.0581316	0.0152983	0.649003	0.0758062	0.0796841	0.0159967	0.0265711	0.0577565	0.0701373	0.154989
main_test_0059	112862	73654	1	1	1	1	1	1	1	1		1	0.999701	0.999982	0.999917	0.999861	0.999443	0.999622	0.983678	0.911292	0.993931	0.997457
main_test_0059	77537	59612	0	0	0	0	0	0	0	0		1	0.0138189	0.00013222	0.0206345	0.0355008	0.0589992	0.00943891	0.0310879	0.045437	0.0364415	0.061329
main_test_0060	48224	85134	0	0	0	0	0	0	0	0		1	0.00808747	0.00037595	0.866721	0.0152821	0.0136878	0.0161493	0.0757492	0.136185	0.014247	0.031764
main_test_0060	70559	60498	1	1	1	1	1	1	1	1	Micro	1	0.613848	0.94251	0.158908	0.581874	0.0216052	0.0180534	0.0553046	0.150315	0.0764134	0.217455
main_test_0060	84989	77177	0	0	0	0	0	0	0	0		1	0.00624921	0.00141239	0.0123402	0.0315595	0.0158368	0.00359097	0.0189424	0.0345139	0.0116359	0.031749
main_test_0060	73044	43926	0	0	0	0	0	0	0	0		1	0.0023621	9.03e-05	0.120667	0.00717066	0.00573275	0.00381605	0.0249929	0.0446331	0.0166346	0.050163
main_test_0060	25080	29760	0	0	1	0	0	0	0	0		1	0.0865229	0.00017862	0.0122022	0.00433891	0.0766127	0.00665998	0.0151755	0.0557634	0.0248379	0.062099
main_test_0060	95479	64931	0	0	0	0	0	0	0	0		1	0.00807915	5.92e-05	0.0460919	0.0121036	0.0190809	0.0115051	0.0447688	0.18945	0.0343193	0.079885
main_test_0060	47866	43039	1	1	1	1	1	1	1	1	ITC	1	0.25918	0.00813048	0.00915795	0.0456126	0.048609	0.0137959	0.0715758	0.0572819	0.0530258	0.07349
main_test_0060	57156	14544	0	0	0	0	0	0	0	0		1	0.00729125	0.0001019	0.185522	0.00475345	0.0088902	0.00572161	0.0404658	0.0640719	0.0302103	0.052155
main_test_0061	39398	56040	0	0	0	0	0	0	0	0		1	0.00100186	2.5e-05	0.0118587	0.00575423	0.0204112	0.00695602	0.00834022	0.0496533	0.022828	0.042159
main_test_0061	9657	30577	0	0	0	0	0	0	0	0		1	0.00336169	0.00207219	0.00458335	0.0018503	0.020492	0.0056848	0.0098781	0.0153124	0.0109604	0.02371
main_test_0061	12742	22617	0	0	0	0	0	0	0	0		1	0.00145882	0.00037634	0.0131857	0.00052562	0.00033734	0.00045589	0.00145245	0.00029214	0.0103039	0.019507
main_test_0061	63324	38686	0		0							0
main_test_0061	58342	52806	0									0
main_test_0061	54273	49568			0							0
main_test_0061	61878	55471			0							0
main_test_0061	63869	48202		0		0						0
main_test_0062	67818	41319	0	0	0	0	0	0	0	0		1	0.063637	1.18e-05	0.00052165	0.00270225	0.031369	0.00198812	0.0058068	0.00438195	0.0732446	0.140382
main_test_0062	58221	37161	0	0	0	0	0	0	0	0		1	0.00666517	9.72e-06	0.00710135	0.0043022	0.00198804	0.00643509	0.00189706	0.00944156	0.079714	0.09886
main_test_0062	78250	27650	0	0	0	0	0	0	0	0		1	0.00394081	7.18e-05	0.0014582	0.00217218	0.0117992	0.00528237	0.0181059	0.030947	0.0213698	0.050123
main_test_0062	117902	33310	1	1	1	0	1	1	1	1		1	0.062765	0.0041649	0.0153644	0.0161098	0.00035497	0.00619539	0.0116606	0.0183769	0.0491423	0.17858
main_test_0063	68246	73068	0	0	0	0	0	0	0	0		1	0.0010425	0.00157216	0.0325201	0.00458704	0.0174105	0.00102258	0.00761578	0.00460419	0.0344867	0.052705
main_test_0063	21933	63493	0	0	0	0	0	0	0	0		1	0.189125	0.00141291	0.538441	0.262341	0.0150467	0.00185828	0.0392511	0.0187872	0.157459	0.235955
main_test_0063	75785	49480	0	0	0	0	0	0	0	0		1	0.00972463	1.24e-05	0.354048	0.0316293	0.00632348	0.00442452	0.00470217	0.021269	0.0731594	0.181736
main_test_0063	75898	23427	0	0	0	0	0	0	0	0		1	0.0972551	8.87e-05	0.00505946	0.0043787	0.0087357	0.00225704	0.00530776	0.0012431	0.0209352	0.048381
main_test_0063	58206	59514	0		0							0
main_test_0063	55045	73088	0		0							0
main_test_0063	58280	13616	0		0							0
main_test_0063	53903	21768	0		0							0
main_test_0063	54823	19598		0		0						0
main_test_0063	56520	68085		0		0						0
main_test_0064	40005	29635	0	0	0	0	0	0	0	0		1	0.00471049	1.16e-05	0.00765735	0.00260303	0.00022704	0.0232723	0.0305947	0.00352269	0.0551904	0.148191
main_test_0065	195484	56809	1	1	1	1	1	1	1	1		1	0.999962	1	1	1	1	0.999993	0.999814	0.996685	0.999361	0.999841
main_test_0065	141118	20830	1	1	1	1	1	1	1	1		1	0.999876	1	0.999999	1	1	0.999993	0.999404	0.992123	0.980183	0.998692
main_test_0066	149147	41457	1	0	1	1	1	1	1	1	Micro	1	0.997254	0.980506	0.790926	0.975277	0.979412	0.314268	0.864673	0.90955	0.385662	0.247682
main_test_0066	99757	38993	1	0	1	1	1	1	1	1	ITC	1	0.997904	0.998368	0.898963	0.998639	0.997741	0.984015	0.972988	0.973154	0.276107	0.245749
main_test_0066	118021	39216	0	0	0	0	0	0	0	0		1	0.00273325	0.00019117	0.00332121	0.00228908	0.0150452	0.0031293	0.0317506	0.0230459	0.0130081	0.032447
main_test_0066	167132	37312	0	0	0	0	0	0	0	0		1	0.00252776	1.37e-05	0.0210958	0.00246461	0.00941429	0.00298201	0.0205386	0.0160915	0.0142531	0.034056
main_test_0066	154602	13759	0	0	0	0	0	0	0	0		1	0.00217783	6.74e-05	0.0451573	0.00916829	0.0490913	0.00587746	0.0353117	0.0173672	0.016653	0.044261
main_test_0066	111747	12746	0	0	0	0	0	0	0	0		1	0.00280009	8.89e-05	0.0564747	0.00666592	0.0244189	0.00396632	0.0325289	0.0173677	0.0133543	0.033665
main_test_0067	56534	68892	0	0	0	0	0	0	0	0		1	0.00511511	5.23e-05	0.00845877	0.00502802	0.00760898	0.00284314	0.0671549	0.0268226	0.0201951	0.06606
main_test_0067	30964	59549	1	1	1	1	1	1	1	1		1	0.999979	1	0.999839	0.999966	0.999939	0.997467	0.998175	0.95681	0.941141	0.996238
main_test_0067	65284	43891	0	0	0	0	0	0	0	0		1	0.0116133	0.00286392	0.0083766	0.00153126	0.00596023	0.0041834	0.0282429	0.0207935	0.0117494	0.035658
main_test_0067	47724	36318	0	0	0	0	0	0	0	0		1	0.00369839	9.05e-06	0.0006333	0.0150902	0.00953248	0.00189635	0.0335245	0.0205551	0.0162721	0.033867
main_test_0067	71469	33719	0	0	0	0	0	0	0	0		1	0.0172772	5.01e-05	0.0128599	0.00334183	0.0110551	0.00320723	0.0235447	0.0259137	0.0266625	0.039283
main_test_0067	20902	30693	0	0	0	0	0	0	0	0		1	0.00297844	1.78e-05	0.00302128	0.0118141	0.014865	0.00407103	0.0208078	0.0147463	0.0189031	0.041266
main_test_0067	47202	14664	0	0	0	0	0	0	0	0		1	0.00474271	5.12e-05	0.0414485	0.00259728	0.0114527	0.00657935	0.121629	0.0282882	0.0225231	0.056113
main_test_0067	21553	20704			0							0
main_test_0068	38877	78578	0	0	0	0	0	0	0	0		1	0.497836	0.0245652	0.00332684	0.0784399	0.19969	0.112636	0.0843426	0.0011418	0.0202156	0.042391
main_test_0068	99301	69833	0	0	0	0	0	0	0	0		1	0.0374271	0.00676562	0.164271	0.00188455	0.147442	0.00698951	0.0327278	0.045143	0.0439174	0.086463
main_test_0068	88331	51587	0		0							0
main_test_0068	60120	64916	0	0	1	1	1	1	1	1		1	0.295874	0.00646917	0.112923	0.477372	0.638297	0.15004	0.197984	0.00723044	0.109001	0.224891
main_test_0068	109636	54768	0	0	0	0	0	0	0	0		1	0.00508857	0.00010941	0.00217605	0.00391884	0.00315973	0.00442489	0.0263743	0.0481383	0.0144032	0.030585
main_test_0068	21699	53549	0	0		0						0
main_test_0068	140861	38157	0	0	0							0
main_test_0068	29644	30474	0	0	0	0	0	0	0	0		1	0.0022854	8.45e-05	0.0122767	0.024183	0.0443799	0.0110182	0.0541124	0.0150599	0.0184719	0.043173
main_test_0068	126131	27372	0	0	0	0	0	0	0	0		1	0.00126995	0.0004443	0.0195224	0.00656661	0.117813	0.00586756	0.0132841	0.0284084	0.0156318	0.035774
main_test_0068	47693	26957	1	1	1	1	1	1	1	1		1	0.998245	0.999996	0.999367	0.989079	0.996342	0.999792	0.994992	0.87594	0.452034	0.683405
main_test_0068	98415	26435	1		1							0
main_test_0068	18941	58267			0							0
main_test_0068	23509	48786			0							0
main_test_0068	93177	42016		1		1						0
main_test_0069	94920	26036	0	0	0	0	0	0	0	0		1	0.0882766	0.0232937	0.194514	0.00496106	0.0035902	0.0136772	0.0296165	0.0106675	0.0324878	0.060253
main_test_0070	147898	89370	0	0	0	0	0	0	0	0		1	0.00185921	6.11e-05	0.00194528	0.00288693	0.00663097	0.0101469	0.0177297	0.00891597	0.0443228	0.046299
main_test_0070	116301	89694	0	0	0	0	0	0	0	0		1	0.0134008	8.04e-06	0.00621212	0.00419949	0.121431	0.0018909	0.0142888	0.0201481	0.0396861	0.057005
main_test_0070	99190	82084	0	0	0	0	0	0	0	0		1	0.00453323	0.00053552	0.00410665	0.0021551	0.0798922	0.00542325	0.0178282	0.0081512	0.0112051	0.025145
main_test_0070	108653	62346	0	0	0	0	0	0	0	0		1	0.0279128	0.315934	0.0590502	0.0761439	0.11419	0.0168644	0.0145016	0.0174647	0.0458163	0.082322
main_test_0070	108616	51291	0	0	0	0	0	0	0	0		1	0.00531662	0.0003139	0.361684	0.0054715	0.044512	0.00273201	0.0551125	0.0165041	0.0224463	0.035905
main_test_0070	152984	51009	0	0	0	0	0	0	0	0		1	0.00439318	0.00039893	0.00465457	0.00895221	0.0368987	0.00334168	0.0127808	0.0153589	0.0124358	0.030993
main_test_0070	103211	41042	0	0	0	0	0	0	0	0		1	0.04826	9.11e-05	0.179565	0.00807489	0.0227186	0.00438762	0.0145762	0.0101412	0.0175366	0.038488
main_test_0070	144103	28021	0	0	0	0	0	0	0	0		1	0.0246345	0.00049596	0.0303441	0.0165183	0.0504087	0.016626	0.124961	0.0513496	0.115219	0.174063
main_test_0070	103186	14217	0	0	0	0	0	0	0	0		1	0.00106654	2.41e-05	0.00201497	0.00164151	0.00718865	0.00551269	0.0466007	0.0251442	0.0181993	0.045803
main_test_0070	119036	32019	0	0	0	0	0	0	0	0		1	0.00575472	0.00172977	0.0319224	0.00257062	0.0112277	0.00483484	0.0197387	0.00815218	0.0139936	0.037783
main_test_0071	53151	69390	0	0	0	0	0	0	0	0		1	0.0143381	0.00050374	0.00552666	0.029254	0.00036141	0.00080069	0.00578603	0.00082061	0.067731	0.112869
main_test_0071	77863	49993	0	0	0	0	0	0	0	0		1	0.0898034	0.423062	0.504945	0.258937	0.113154	0.375462	0.988116	0.013251	0.0501252	0.108914
main_test_0071	72307	28030	0	0	0	0	0	0	0	0		1	0.00090098	0.00026549	0.0141521	0.00250794	0.00062871	0.00420122	0.00533801	0.0123581	0.0516926	0.059703
main_test_0071	116445	37837	0	0	0	0	0	0	0	0		1	0.00956945	0.00025234	0.0514869	0.0128428	0.001525	0.00971902	0.0168637	0.00289339	0.016932	0.04052
main_test_0071	51331	22866	0	0	0	0	0	0	0	0		1	0.0017671	4.02e-05	0.0067831	0.00070294	0.00429654	0.00175771	0.00286025	0.00042181	0.025055	0.044244
main_test_0072	28464	76557	0	0	0	0	0	0	0	0		1	0.00133713	0.0001559	0.00675096	0.00086536	0.00021886	0.00455269	0.00529621	0.0384167	0.0354452	0.068077
main_test_0072	86565	74720	0	0	0	0	0	0	0	0		1	0.00766167	0.00128632	0.00288635	0.00353183	0.00399295	0.00501918	0.013664	0.0152774	0.0983313	0.156741
main_test_0072	56619	58271	0	0	0	0	0	0	0	0		1	0.00276598	0.00071997	0.0108404	0.00554634	0.00530411	0.00367767	0.00618108	0.0104442	0.0102833	0.025166
main_test_0072	135824	46574	0	0	0	0	0	0	0	0		1	0.00153038	0.00015077	0.0033798	0.00172038	0.00256843	0.00282052	0.0344158	0.0124747	0.0139007	0.03336
main_test_0072	33300	32660	0	0	0	0	0	0	0	0		1	0.00204399	0.00121364	0.00159903	0.00202132	0.00121383	0.0058308	0.0163649	0.0088168	0.0277471	0.067983
main_test_0072	112272	26062	0	0	0	0	0	0	0	0		1	0.00625996	0.00116952	0.00804717	0.00113505	0.00038447	0.00586805	0.0101098	0.00507934	0.0244033	0.038912
main_test_0072	78125	17758	0	0	0	0	0	0	0	0		1	0.00080248	3.04e-05	0.00674126	0.00661347	0.00101668	0.022849	0.0224883	0.0131038	0.0176007	0.037482
main_test_0073	136357	75542	0	0	0	0	0	0	0	0		1	0.0341574	0.0192744	0.0105506	0.00471784	0.00840454	0.00564516	0.0175475	0.00322147	0.0450246	0.087505
main_test_0073	144304	81490	0	0	0	0	0	0	0	0		1	0.00858044	0.00068629	0.0423893	0.00555757	0.00754481	0.00372729	0.0154214	0.293833	0.0449216	0.121038
main_test_0073	118709	32010	0	0	0	0	0	0	0	0		1	0.00697728	0.00166425	0.0124593	0.0135409	0.00315571	0.00310457	0.0149464	0.0329857	0.0282507	0.042442
main_test_0073	143860	18905	0	0	0	0	0	0	0	0		1	0.00297476	5.08e-05	0.0205312	0.00426668	0.00480892	0.00483816	0.0185236	0.0489615	0.0196483	0.052714
main_test_0073	105452	71682	0	0	0	0	0	0	0	0		1	0.00341188	0.00044294	0.0955165	0.0327628	0.001851	0.0031518	0.018719	0.103326	0.0374736	0.091056
main_test_0073	119837	67163	0	0	0	0	0	0	0	0		1	0.016625	0.00389462	0.787917	0.0304906	0.0708347	0.00478711	0.0303809	0.019511	0.037115	0.08454
main_test_0073	141284	66712	0	0	0	0	0	0	0	0		1	0.553576	0.627023	0.88332	0.130668	0.159636	0.0280761	0.0771785	0.0809776	0.116134	0.334268
main_test_0073	93813	57836	0	0	0	0	0	0	0	0		1	0.0573336	0.00025666	0.00808931	0.0571104	0.00133163	0.0023722	0.0317962	0.0759851	0.0139248	0.035343
main_test_0073	147677	51875	0	0	0	0	0	0	0	0		1	0.00681225	0.00086094	0.0129088	0.0089882	0.00360392	0.0161719	0.0195522	0.0310107	0.0234652	0.039091
main_test_0073	110686	51349	0	0	0	0	0	0	0	0		1	0.0730829	0.00313543	0.00752084	0.916077	0.016593	0.0242591	0.0309951	0.0697754	0.0218611	0.044159
main_test_0073	101691	38305	0	0	0	0	0	0	0	0		1	0.00327846	0.024133	0.0049897	0.00130321	0.00134586	0.00306671	0.0379396	0.0851776	0.0247049	0.05657
main_test_0073	157971	37870	0	0	0	0	0	0	0	0		1	0.0114471	0.00032598	0.0185078	0.0546186	0.0129078	0.00345414	0.0338601	0.0681066	0.0317021	0.074067
main_test_0074	37068	72482	0	0	0	0	0	0	0	0		1	0.155243	0.0154786	0.160115	0.00652067	0.0150226	0.0252684	0.0450555	0.00882797	0.0418375	0.067126
main_test_0074	20499	58139	0	0	0	0	0	0	0	0		1	0.00206971	0.00026995	0.00057884	0.0005681	0.00189839	0.00236459	0.00917892	0.00981131	0.0163431	0.032693
main_test_0074	30247	12465	0	0	0	0	0	0	0	0		1	0.00502074	0.0102203	0.00735128	0.00354218	0.00989877	0.0179086	0.0228634	0.00606234	0.0120929	0.030467
main_test_0074	44900	52545	0	0	0	0	0	0	0	0		1	0.217705	0.0255012	0.119933	0.0166389	0.0229735	0.0238047	0.356813	0.00228267	0.0406809	0.075439
main_test_0074	66410	47123	0	0	0	0	0	0	0	0		1	0.0123018	0.00134995	0.00483717	0.011885	0.0369452	0.00755529	0.026351	0.00623581	0.029593	0.055553
main_test_0074	24573	44622	0	0	0	0	0	0	0	0		1	0.00835921	0.00163095	0.00497564	0.00041155	0.0033746	0.00568474	0.0169119	0.00562413	0.0113753	0.028609
main_test_0074	32987	39362	0	0	0	0	0	0	0	0		1	0.00344199	0.00029956	0.00215481	0.00103831	8.94e-05	0.00239739	0.0169195	0.0130094	0.0165804	0.032486
main_test_0074	59513	36772	0	0	0	0	0	0	0	0		1	0.00908008	0.0266141	0.353942	0.00522825	0.00131289	0.0124107	0.298186	0.0069387	0.0635216	0.114573
main_test_0074	14258	29859	0	0	0	0	0	0	0	0		1	0.00380428	0.00032959	0.00090271	0.00147268	0.00105606	0.00733843	0.0129738	0.0367803	0.0157097	0.036372
main_test_0074	41156	24717	0	0	0	0	0	0	0	0		1	0.00185184	3.12e-05	0.00278715	0.00245999	0.00072935	0.00301626	0.00950279	0.0138201	0.0317475	0.058108
main_test_0074	27289	21052	0	0	0	0	0	0	0	0		1	0.00331569	0.00123167	0.00183186	0.00257372	0.00179904	0.00273286	0.0114922	0.00885783	0.0266147	0.037468
main_test_0075	134358	69545	0	0	0	0	0	0	0	0		1	0.0181185	8.85e-05	0.0061703	0.0105985	0.00397582	0.0117836	0.0127217	0.0097796	0.0222516	0.051191
main_test_0075	100705	74969	0	0	0	0	0	0	0	0		1	0.37694	0.13359	0.987878	0.991262	0.268911	0.76639	0.0891259	0.0252906	0.240489	0.280732
main_test_0075	119776	48659	0	0	0	0	0	0	0	0		1	0.0177788	0.00173738	0.00319246	0.00601043	0.00518574	0.00692924	0.0322602	0.0171852	0.0107511	0.024311
main_test_0075	160293	46845	0	0	0	0	0	0	0	0		1	0.00483927	0.0001733	0.0132429	0.00327509	0.0076274	0.00689085	0.051391	0.0167981	0.028752	0.049862
main_test_0075	148731	44486	0	0	0	0	0	0	0	0		1	0.00084355	0.00023738	0.0171817	0.00907184	0.00350984	0.00744158	0.0187305	0.0457855	0.0397909	0.065474
main_test_0075	100061	41372	0	0	0	0	0	0	0	0		1	0.00394655	8.38e-05	0.00367164	0.0109951	0.00380657	0.010457	0.0470086	0.0252925	0.041382	0.095126
main_test_0075	87090	28709	0	0	0	0	0	0	0	0		1	0.00393968	0.00025554	0.00425676	0.0457035	0.111187	0.0127562	0.0581741	0.0366971	0.0150273	0.044434
main_test_0075	110594	12553	0	0	0	0	0	0	0	0		1	0.0151339	0.00175887	0.0534538	0.0535003	0.613381	0.00930312	0.0310964	0.0242263	0.014761	0.0375
main_test_0075	124346	26883	0	0	0	0	0	0	0	0		1	0.0025907	0.00013213	0.0327072	0.0139627	0.00400531	0.00256924	0.0174839	0.0123189	0.033504	0.072838
main_test_0076	52847	70267	0	0	0	0	0	0	0	0		1	0.0104187	0.0001505	0.0170726	0.011573	0.0606789	0.0190217	0.0363672	0.0186703	0.0452133	0.090682
main_test_0076	14474	63970	0	0	0	0	0	0	0	0		1	0.00415537	6.72e-05	0.00824806	0.00560987	0.0018674	0.00288792	0.0351334	0.0248915	0.083746	0.068543
main_test_0076	69938	43366	0	0	0	0	0	0	0	0		1	0.0024463	0.00198674	0.0122416	0.0389467	0.0295554	0.0102518	0.12582	0.0275781	0.0470254	0.071164
main_test_0076	11648	39186	0	0	0	0	0	0	0	0		1	0.0475612	2.33e-05	0.0113666	0.00037374	0.00321489	0.0003088	0.00177801	0.0135716	0.0145073	0.029947
main_test_0076	48474	40548	0	0	0	0	0	0	0	0		1	0.00100583	2.18e-05	0.00581418	0.0102541	0.00294956	0.00298359	0.0163702	0.0461135	0.0234512	0.065739
main_test_0076	23827	37571	0	0	0	0	0	0	0	0		1	0.29649	0.00010433	0.0197013	0.00228186	0.00053629	0.00114961	0.00464538	0.0103286	0.0250239	0.0676
main_test_0076	66522	12013	0	0	0	0	0	0	0	0		1	0.00339981	8.4e-05	0.0158248	0.00500926	0.00329607	0.00221798	0.0143773	0.0279232	0.0490547	0.05411
main_test_0077	42993	82396	1	1	1	1	1	1	1	1		1	0.993199	0.974372	0.981754	0.995968	0.998743	0.988601	0.694431	0.990495	0.882446	0.950539
main_test_0077	80994	56932	1	1	1	1	1	1	1	1		1	0.974834	0.990976	0.994497	0.999985	0.998123	0.839217	0.903407	0.557201	0.745074	0.925486
main_test_0077	46060	43079	1	1	1	1	1	1	1	1	ITC	1	0.999341	0.970128	0.979296	0.97009	0.989291	0.924533	0.600206	0.136769	0.760703	0.901254
main_test_0077	26864	21700	0	0	0	0	0	0	0	0		1	0.0202558	2.8e-06	0.00264679	0.00163363	0.010963	0.0089827	0.109991	0.0263825	0.0578463	0.094688
main_test_0077	71484	19439	1	1	1	1	1	1	1	1		1	0.999726	0.999878	0.999972	0.999883	0.999999	0.999821	0.999903	0.921688	0.984771	0.998171
main_test_0078	34745	75976	0	0	0	0	0	0	0	0		1	0.00917543	0.00370123	0.00757297	0.0101922	0.00785522	0.0110307	0.0344294	0.0392227	0.0141919	0.036603
main_test_0078	62646	75926	0	0	0	0	0	0	0	0		1	0.00256382	2.8e-05	0.00164334	0.0244737	0.0183127	0.0337218	0.0657794	0.0280301	0.0312584	0.071145
main_test_0078	14734	63345	0	0	0	0	0	0	0	0		1	0.00200628	6.22e-05	0.0027245	0.00339071	0.020447	0.00448797	0.0593914	0.0492792	0.01995	0.038782
main_test_0078	36822	46745	0	0	0	0	0	0	0	0		1	0.0808544	2.75e-05	0.00377073	0.0129001	0.00669873	0.00987476	0.0620756	0.0278331	0.0640519	0.096484
main_test_0078	59916	45020	0	0	0	0	0	0	0	0		1	0.00277499	0.00012273	0.00602834	0.0406711	0.012135	0.0046061	0.0743362	0.051909	0.0914732	0.16679
main_test_0078	88213	44177	1	1	1	1	1	1	1	1	Micro	1	0.948293	0.827517	0.986216	0.575827	0.941492	0.875525	0.0399534	0.0710369	0.528717	0.437554
main_test_0078	26635	20815	0	0	0	0	0	0	0	0		1	0.00656185	0.00016197	0.00719774	0.0191028	0.00973298	0.0523854	0.0284858	0.0455003	0.0473356	0.10993
main_test_0078	55853	18099	1	1	1	1	1	1	1	1	Micro	1	0.99959	0.999985	0.999909	0.999664	0.999972	0.998574	0.996191	0.62263	0.966725	0.950707
main_test_0078	73730	12018	1	1	1	1	1	1	1	1		1	0.999961	1	0.999989	0.999998	0.999987	0.999957	0.999297	0.795088	0.980363	0.997974
main_test_0079	28164	71734	0	0	0	0	0	0	0	0		1	0.00372924	6.25e-05	0.00771141	0.00243654	0.00118127	0.00405222	0.0501708	0.0141698	0.0116628	0.027808
main_test_0079	73506	69747	1	1	1	1	1	1	1	1		1	0.999987	0.999998	0.998491	0.999963	0.999997	0.997836	0.971055	0.980194	0.627747	0.951269
main_test_0079	67093	28704	0	0	0	0	0	0	0	0		1	0.00134957	2.78e-05	0.00607494	0.00325468	0.0107654	0.00636459	0.0290909	0.0133725	0.0120541	0.031114
main_test_0079	36144	27802	1	1	1	1	1	1	1	1		1	0.999987	0.999998	0.985264	0.999987	1	0.869595	0.989408	0.940879	0.999304	0.999898
main_test_0079	19232	18084	0	0	0	0	0	0	0	0		1	0.0115909	0.00029548	0.00358664	0.00892247	0.00290544	0.00391446	0.0122223	0.0154205	0.0133063	0.033365
main_test_0079	70682	10941	1	1	1	1	1	1	1	1		1	1	1	1	1	1	0.99977	0.999946	0.993194	0.999972	0.999964
main_test_0079	49248	64192	0	0	0	0	0	0	0	0		1	0.00381232	0.00384075	0.00235333	0.00211826	0.00459659	0.00373623	0.00800011	0.00325454	0.0094608	0.021078
main_test_0079	40093	50808	1	1	1	1	1	1	1	1		1	0.999709	0.999914	0.99952	0.998098	0.999981	0.9001	0.756242	0.990488	0.985908	0.988874
main_test_0079	61764	50412	0	0	0	0	0	0	0	0		1	0.00127013	2.68e-05	0.0541392	0.00968955	0.0182205	0.00322823	0.0207193	0.0119042	0.0155921	0.030843
main_test_0079	73135	47369	1	1	1	1	1	1	1	1		1	0.999999	1	0.999999	1	1	0.998353	0.988395	0.919585	0.996902	0.999869
main_test_0079	28058	45557	0	0	0	1	0	0	0	0		1	0.00236179	8.98e-05	0.0194567	0.00763302	0.0274008	0.00377304	0.0246837	0.016944	0.0228819	0.042264
main_test_0079	81371	37603	0	0	0	0	0	0	0	0		1	0.00326861	0.00011127	0.00365914	0.00911483	0.06263	0.00263982	0.0382851	0.0151466	0.0118013	0.033357
main_test_0079	49605	33676	0	0	0	0	0	0	0	0		1	0.00210189	1.17e-05	0.00532429	0.00204983	0.0120377	0.0031109	0.0318711	0.0108699	0.0209611	0.042859
main_test_0079	13396	32047	0	0	0	0	0	0	0	0		1	0.00185713	0.0199017	0.0170128	0.0216083	0.0472634	0.00515872	0.056829	0.0708601	0.0355526	0.090348
main_test_0080	67541	84646	1	1	1	1	1	1	1	1		1	0.999888	0.999999	0.999999	1	0.999998	0.999957	0.997884	0.991431	0.99175	0.998752
main_test_0080	27323	76480	0	0	0	0	0	0	0	0		1	0.0147556	7.02e-06	0.00028498	0.0118972	0.394046	0.00034854	0.00356607	0.00903106	0.0664015	0.201308
main_test_0080	39223	23154	0	0	0	0	0	0	0	0		1	0.0063159	0.00025684	0.00257113	0.0128562	0.00227653	0.00742018	0.0908892	0.0549055	0.0345308	0.094316
main_test_0080	73713	38353	0	0	0	0	0	0	0	0		1	0.00408353	0.00048105	0.170151	0.0251179	0.00675433	0.00574304	0.0882848	0.13193	0.0932425	0.16683
main_test_0080	27730	26356	1	1	1	1	1	1	1	1	Micro	1	0.99908	0.999996	0.999915	1	0.999993	0.999975	0.9992	0.968282	0.96558	0.996619
main_test_0081	118284	56908	0	0	0	0	0	0	0	0		1	0.00815548	0.00331022	0.0407348	0.0935213	0.17507	0.0176045	0.0268355	0.0329168	0.0266695	0.042106
main_test_0081	125632	51437	1	1	1	1	1	1	1	1	Micro	1	0.99996	0.999999	0.999681	0.999907	0.999993	0.829182	0.988323	0.989055	0.830422	0.687994
main_test_0081	111749	45068	0	0	0	0	0	0	0	0		1	0.00299386	2.93e-05	0.00259874	0.00483057	0.0468079	0.0101673	0.0555363	0.016257	0.0119539	0.032934
main_test_0081	140796	36212	0	0	0	0	0	0	0	0		1	0.00269621	0.000134	0.0056246	0.00287601	0.0135621	0.00470219	0.0223403	0.0424268	0.0388412	0.067499
main_test_0081	102263	16064	0	0	0	0	0	0	0	0		1	0.00373206	0.00852088	0.0114421	0.029411	0.0257592	0.00528038	0.0691731	0.0215698	0.0155422	0.041334
main_test_0082	147502	37125	0	0	0	0	0	0	0	0		1	0.00262519	0.00040968	0.00265568	0.00520521	0.00907791	0.00643359	0.0206626	0.0240289	0.0126037	0.031857
main_test_0082	109235	14357	0	0	0	0	0	0	0	0		1	0.00698787	0.00026153	0.0124457	0.00656372	0.0161746	0.00538345	0.0284703	0.0259966	0.0119171	0.02986
main_test_0082	141392	14105	0	0	0	0	0	0	0	0		1	0.00383254	5.38e-05	0.0188651	0.0110521	0.00847299	0.00818152	0.0459877	0.033547	0.0121351	0.033473
main_test_0082	122356	8576	0	0	0	0	0	0	0	0		1	0.00298398	0.00306822	0.122352	0.00218585	0.00989516	0.00570384	0.0146268	0.0350089	0.05565	0.078495
main_test_0082	114185	40670				0						0
main_test_0082	148514	47856			0							0
main_test_0083	28035	36172	1	1	1	1	1	1	1	1		1	0.999942	0.999991	0.999947	0.999998	0.999998	0.999967	0.998316	0.969686	0.994228	0.999826
main_test_0084	54519	24345	0	0	0	0	0	0	0	0		1	0.00126768	9.58e-05	0.0159119	0.004555	0.00223218	0.00450442	0.0174058	0.0108459	0.115075	0.134137
main_test_0085	30929	48818	0	0	0	0	0	0	0	0		1	0.0584624	0.00011123	0.0152126	0.00219434	0.00059803	0.00262527	0.0034122	0.00054308	0.0387217	0.0777
main_test_0085	50135	39164	0	0	0	0	0	0	0	0		1	0.00356799	0.00160331	0.0209669	0.00645803	0.00304371	0.00117407	0.00189539	0.0021395	0.0422984	0.042703
main_test_0085	79934	49501	0	0	0	0	0	0	0	0		1	0.00369481	3.17e-05	0.00143104	0.00268044	0.00176975	0.0129632	0.0110272	0.00549147	0.0342505	0.054452
main_test_0085	34070	20768	0	0	0	0	0	0	0	0		1	0.0264325	0.00111241	0.151379	0.117051	0.849161	0.054396	0.013152	0.0110164	0.302896	0.355691
main_test_0086	48011	28352	0	0	0	0	0	0	0	0		1	0.0142632	0.00013577	0.0426365	0.00688827	0.00205303	0.00416404	0.0140389	0.0266786	0.233861	0.328475
main_test_0087	26749	90910		0								0
main_test_0087	36698	70548	0	0	0	0	0	0	0	0		1	0.00093582	6.47e-06	0.00211257	0.0029247	0.00056833	0.00834388	0.0172213	0.00927551	0.0278102	0.096369
main_test_0087	114061	60468	0	0	0	0	0	0	0	0		1	0.00407351	0.00081523	0.0636348	0.00865624	0.00036087	0.0146474	0.021594	0.0301228	0.0309535	0.048022
main_test_0087	50213	56862	0	0	0	0	0	0	0	0		1	0.00059857	2.35e-05	0.00824779	0.00415698	0.00532234	0.00730191	0.0253801	0.00632306	0.0105789	0.024678
main_test_0087	80216	60442	0	0	0	0	0	0	0	0		1	0.00039735	1.1e-05	0.00306978	0.0008238	0.00321208	0.00577676	0.0361228	0.00693953	0.0314423	0.066927
main_test_0087	134325	38345	0	0	0	0	0	0	0	0		1	0.184288	0.00021881	0.120879	0.00799058	0.0136262	0.0111788	0.0411804	0.0223794	0.0321572	0.073324
main_test_0087	101076	21293	0	0	0	0	0	0	0	0		1	0.00702237	2.83e-05	0.00319134	0.00053427	0.00023084	0.017336	0.0572051	0.00989619	0.0142505	0.027719
main_test_0088	56142	42276	0	0	0	0	0	0	0	0		1	0.0241617	0.039707	0.514824	0.0157476	0.0821782	0.0461148	0.0769508	0.0571818	0.0453071	0.144488
main_test_0088	42542	28621	0	0	0	0	0	0	0	0		1	0.00510551	0.00054185	0.00850199	0.00317382	0.0074395	0.0122435	0.0185275	0.00956538	0.0201855	0.03139
main_test_0088	72424	27963	0	0	0	0	0	0	0	0		1	0.00068256	1.05e-05	0.00067748	0.00123491	0.00115524	0.0124707	0.0287489	0.00765363	0.0150299	0.0334
main_test_0088	29333	13398	0	0	0	0	0	0	0	0		1	0.00433404	7.67e-05	0.00165414	0.00160123	0.00053643	0.00888907	0.0336741	0.00747838	0.0390901	0.049979
main_test_0088	66698	25129			0							0
main_test_0089	75693	83366	0	0	0	0	0	0	0	0		1	0.00066766	6.07e-06	0.0636986	0.00070683	0.00084324	0.00716733	0.0746306	0.00651177	0.0705628	0.201817
main_test_0089	20799	53882	0	0	0	0	0	0	0	0		1	0.00168467	7.64e-05	0.00107257	0.00183551	0.00022668	0.00764688	0.0241238	0.00635615	0.0414385	0.056314
main_test_0089	77611	49149	0	0	0	0	0	0	0	0		1	0.0013949	3.5e-05	0.00107247	0.00202953	0.00040644	0.00683845	0.0138765	0.012245	0.0412029	0.118314
main_test_0089	22599	29852	0	0	0	0	0	0	0	0		1	0.00369849	0.00036794	0.00212096	0.00396289	0.0023894	0.0116331	0.0406499	0.00424355	0.0120999	0.028544
main_test_0089	86890	18678	0	0	0	0	0	0	0	0		1	0.00393255	8.63e-05	0.00221782	0.00318484	0.00036531	0.00721703	0.0257679	0.0082039	0.186066	0.173395
main_test_0090	57402	46968	0	0	0	0	0	0	0	0		1	0.00718302	0.00217419	0.00264557	0.00084635	0.00164114	0.00781164	0.022913	0.00653342	0.00938123	0.0257
main_test_0090	26855	42029	0	0	0	0	0	0	0	0		1	0.00408545	0.00363841	0.0543983	0.0251411	0.0144145	0.0137845	0.00752451	0.00701431	0.0147139	0.030106
main_test_0090	43531	37290	0	0	0	0	0	0	0	0		1	0.00145616	9.08e-05	0.00097025	0.00175244	0.00542093	0.0035495	0.0101531	0.0032185	0.0366283	0.076794
main_test_0090	31129	35321	0	0	0	0	0	0	0	0		1	0.00149661	0.00075137	0.00496646	0.00272469	0.00504985	0.00265498	0.00446991	0.0033498	0.0198502	0.042225
main_test_0090	30409	29316	0	0	0	0	0	0	0	0		1	0.0053344	0.00072119	0.00270692	0.00543066	0.00034674	0.0114859	0.0225491	0.00274095	0.0153581	0.039508
main_test_0091	45372	48658	0	0	0	0	0	0	0	0		1	0.00529129	1.11e-05	0.00906585	0.00369748	0.00108573	0.00667039	0.0246301	0.00308304	0.0713199	0.193494
main_test_0092	31476	17743	0	0	0	0	0	0	0	0		1	0.00734853	0.00058082	0.446245	0.0984256	0.0706188	0.0222385	0.0753396	0.0212382	0.106326	0.068019
main_test_0092	76330	24873	1	1	1	1	1	1	1	1		1	0.999922	0.999997	0.997242	0.996869	0.999993	0.98211	0.988646	0.893636	0.998906	0.999958
main_test_0092	45871	83204	1	1	1	1	1	1	1	1		1	0.999568	0.999637	0.999311	0.982367	0.996498	0.974664	0.970107	0.990658	0.960114	0.996833
main_test_0093	41669	79065	1	1	1	1	1	1	1	1		1	0.999744	0.997228	0.97031	0.988549	0.999925	0.940554	0.961651	0.98581	0.893276	0.992214
main_test_0093	38383	56484	0	0	0	0	0	0	0	0		1	0.0125725	0.00301878	0.0400315	0.00294074	0.00164	0.0047361	0.0407907	0.0695833	0.0148696	0.042549
main_test_0093	107068	66316	0	0	0	0	0	0	0	0		1	0.0232243	0.00070806	0.0648345	0.00190514	0.00067883	0.00807348	0.0392422	0.119299	0.149473	0.198511
main_test_0093	77936	48573	1	1	1	1	1	1	1	1		1	0.99968	0.999962	0.997152	0.999947	1	0.986398	0.996989	0.989328	0.986749	0.999191
main_test_0093	46216	44635	0	0	0	0	0	0	0	0		1	0.00727576	0.0174331	0.00905158	0.00939764	0.00697581	0.00376449	0.0451908	0.0397901	0.0205657	0.04099
main_test_0094	51588	27303	0	0	0	0	0	0	0	0		1	0.0105845	0.00080851	0.0488037	0.0321325	0.00247572	0.00216631	0.0489542	0.0420233	0.017541	0.036308
main_test_0094	62865	17060	0	0	0	0	0	0	0	0		1	0.00851621	0.00024478	0.00566008	0.00484799	0.00254847	0.00453168	0.026638	0.0969545	0.0447579	0.091423
main_test_0095	33625	79200	1	1	1	1	1	1	1	1		1	0.99595	0.843765	0.900582	0.478808	0.923099	0.731423	0.968012	0.403149	0.362916	0.279536
main_test_0095	77302	83367	1	1	1	1	1	1	1	1		1	0.999996	0.999991	0.998812	0.998926	0.999038	0.996188	0.941651	0.972044	0.998923	0.99995
main_test_0095	98865	32096	1	1	1	1	1	1	1	1		1	0.999947	0.999971	0.999768	0.995139	0.999968	0.978081	0.973949	0.769354	0.916834	0.997545
main_test_0095	15644	26410	0	0	0	0	0	0	0	0		1	0.00458957	0.00010685	0.205534	0.145093	0.0329619	0.00880133	0.108786	0.148649	0.0376758	0.068655
main_test_0095	58060	24280	1	1		1						0
main_test_0095	48934	25177			1							0
main_test_0095	59660	32663			1							0
main_test_0095	62667	17022			0							0
main_test_0096	78297	78936	0	0	0	0	0	0	0	0		1	0.00199516	0.00018067	0.0776161	0.0175129	0.656948	0.0386958	0.0559367	0.0428769	0.0666045	0.173928
main_test_0096	63104	60122	0	0	0	0	0	0	0	0		1	0.0105147	0.00530267	0.00580823	0.0103292	0.0182606	0.00362191	0.0624586	0.109839	0.0122214	0.02998
main_test_0096	44801	30887	0	0	0	0	0	0	0	0		1	0.0350791	9.7e-05	0.0314604	0.00734175	0.106237	0.00756001	0.0715982	0.0611529	0.013889	0.034376
main_test_0096	75237	14416	0	0	0	0	0	0	0	0		1	0.00747437	0.00613502	0.00886724	0.00443308	0.0417849	0.0112756	0.0306461	0.0589312	0.00961647	0.027298
main_test_0096	88104	38274	0	0	0	0	0	0	0	0		1	0.0256357	0.00061463	0.0142688	0.0204931	0.013541	0.00707026	0.0151415	0.00343761	0.0278799	0.054991
main_test_0097	144311	86547	1	1	1	1	1	1	1	1		1	0.942403	0.991642	0.999547	0.566521	0.999952	0.564265	0.993238	0.992197	0.909125	0.983148
main_test_0097	110816	86802	1	1	0	1	1	1	1	1		1	0.00214195	4.49e-05	0.139977	0.00476845	0.0214627	0.00760197	0.0176504	0.0287806	0.0179265	0.040453
main_test_0097	169778	55134	1	1	1	1	1	1	1	1		1	0.992246	0.998879	0.999819	0.983967	0.999397	0.989692	0.97099	0.993196	0.995965	0.999721
main_test_0097	134069	43238	1	1	1	1	1	1	1	1		1	0.986875	0.996236	0.990289	0.993635	0.999999	0.716778	0.959192	0.992706	0.993669	0.998628
main_test_0097	177718	35817	1	1	1	1	1	1	1	1		1	0.999897	0.999948	0.999971	0.998812	0.99972	0.422963	0.873771	0.983088	0.86237	0.989635
main_test_0097	89254	31986	1	1	1	1	1	1	1	1		1	0.999953	0.999999	0.999982	0.999966	0.999927	0.999132	0.995624	0.878402	0.997198	0.999768
main_test_0097	61502	18030	1	1		1						0
main_test_0097	73061	10657	1	1	1	1	1	1	1	1	Micro	1	0.990712	0.998783	0.026111	0.383058	0.706098	0.8678	0.220938	0.0446068	0.0456849	0.082819
main_test_0097	135629	9183	1	1	1	1	1	1	1	1		1	0.0847593	0.63719	0.457422	0.300242	0.564731	0.0331634	0.0287603	0.244461	0.800201	0.205411
main_test_0097	161270	78804	1	1	1	1	1	1	1	1		1	0.88718	0.734591	0.996551	0.849598	0.42053	0.410016	0.489074	0.761532	0.845438	0.934767
main_test_0097	116442	70266	1	0	1	1	0	1	0	1	ITC	1	0.170539	0.0003753	0.0109832	0.00193039	0.00134286	0.00438977	0.0156404	0.0208586	0.0249492	0.057248
main_test_0097	183854	70653	1	0	1	0	1	1	1	1		1	0.431309	0.266324	0.0204018	0.00117852	0.00028476	0.0327475	0.0204985	0.0453793	0.0454884	0.064948
main_test_0097	73085	69122	1	1	1	1	1	1	1	1		1	0.993346	0.998514	0.99985	0.993088	0.999683	0.707642	0.66623	0.867977	0.342908	0.828976
main_test_0097	154262	60096	1	0	1	1	1	1	1	1	ITC	1	0.00220466	3.22e-05	0.00517637	0.0102244	0.0132175	0.00678415	0.0218975	0.027432	0.013141	0.030364
main_test_0097	52673	58589	1	1	1	1	1	1	1	1		1	0.99972	1	0.999999	0.999996	1	0.992762	0.998423	0.997046	0.983362	0.999062
main_test_0097	107217	55321	1	1	1	1	1	1	1	1		1	0.9999	0.999998	0.999976	0.999998	1	0.876823	0.997726	0.974961	0.994108	0.99732
main_test_0097	71258	50278	1	1	1	1	1	1	1	1		1	0.868656	0.995577	0.995885	0.99765	0.949635	0.848262	0.677433	0.975913	0.819275	0.837293
main_test_0097	56015	15532			1							0
main_test_0097	66597	21038			1							0
main_test_0098	115823	82781	1	1		1						0
main_test_0098	28746	76601	1	0	1	0	0	0	0	1		1	0.336648	0.00167561	0.169159	0.00067777	0.00177989	0.00677598	0.0201129	0.021702	0.0346244	0.07238
main_test_0098	89438	61304	1	1	1	1	1	1	1	1	Micro	1	0.94833	0.355292	0.365442	0.672235	0.00393398	0.112509	0.0458287	0.0230851	0.288133	0.213561
main_test_0098	62395	48117	1	1	1	1	1	1	1	1		1	0.999634	0.999863	0.999786	0.99695	0.99756	0.879926	0.814339	0.988865	0.884664	0.973188
main_test_0098	16117	43848	1	1	1	1	1	1	1	1		1	0.999763	0.999098	1	0.999994	1	0.99965	0.99974	0.993217	0.999453	0.999969
main_test_0098	137377	43886	1	1	1	1	1	1	1	1		1	0.996471	0.999751	0.999988	0.998729	0.999913	0.990853	0.930843	0.991568	0.987564	0.999207
main_test_0098	110661	16450	1	0	0	1	1	1	1	1		1	0.453712	0.0187259	0.26752	0.972421	0.349957	0.796425	0.104079	0.0514318	0.137067	0.173669
main_test_0098	33163	15315	1	0	0	0	1	1	1	1		1	0.450376	0.0081516	0.0410449	0.00224545	0.0250182	0.0587823	0.0308662	0.936198	0.51107	0.208036
main_test_0098	111351	85124			1							0
main_test_0098	118703	81763			1							0
main_test_0099	148685	65874			1	1						0
main_test_0099	159660	52285	1	1	1	1	1	1	1	1		1	0.980437	0.998856	0.999841	0.999085	0.999785	0.854439	0.852873	0.992211	0.773804	0.98342
main_test_0099	125438	50285	0	0	0	0	0	0	0	0		1	0.0024417	0.0007581	0.0738998	0.0276341	0.0299447	0.026031	0.0373756	0.0558293	0.0541722	0.151992
main_test_0099	106762	49185	1	1	1	1	1	1	1	1		1	0.980025	0.999839	0.999381	0.992255	0.994988	0.934888	0.924487	0.994148	0.989486	0.992391
main_test_0099	135681	44677	0	0	1	0	0	0	0	0		1	0.569107	0.246492	0.995676	0.750976	0.675813	0.0357891	0.669143	0.274777	0.0306452	0.067741
main_test_0099	129463	31696	1	1	1	1	1	1	1	1		1	0.997887	0.999919	0.999873	0.998729	0.994344	0.997642	0.93715	0.994683	0.871016	0.990439
main_test_0099	143716	21932	1	1	1	1	1	1	1	1		1	0.916955	0.0409146	0.380009	0.036845	0.0110996	0.253631	0.0443921	0.532705	0.603995	0.332193
main_test_0099	127690	20850	0	0	1	0	0	0	0	0		1	0.00273217	7.12e-05	0.00389075	0.018217	0.0646151	0.00183639	0.0874464	0.256417	0.0165017	0.048438
main_test_0099	114600	19952	1	1	1	1	1	1	1	1		1	0.998397	0.999882	0.999987	0.998169	0.999993	0.963965	0.802563	0.988579	0.966019	0.995774
main_test_0099	156177	8070	0	0	0	0	0	0	0	0		1	0.00145927	0.00031546	0.00342901	0.00184169	0.0123526	0.00365549	0.00931254	0.0361674	0.00938664	0.024217
main_test_0100	31930	81552	1	1	1	1	1	1	1	1		1	0.99904	0.999985	0.999987	0.99992	0.999824	0.993648	0.955873	0.964786	0.997751	0.998642
main_test_0100	91095	23748	1	1	1	1	1	1	1	1		1	0.998941	0.999967	0.999923	0.999594	0.999986	0.99698	0.905183	0.959579	0.990252	0.997644
main_test_0100	89328	71275			0							0
main_test_0101	103649	74066	1	1	1	1	1	1	1	1		1	0.99982	0.999999	0.999999	0.999995	1	0.997686	0.991006	0.983567	0.983662	0.999611
main_test_0101	63670	79152	0	0	0	0	0	0	0	0		1	0.0586489	0.00013234	0.0354359	0.00077069	0.00039835	0.00907792	0.0153139	0.00459179	0.0917718	0.180017
main_test_0101	15443	32954	0	0	0	0	0	0	0	0		1	0.0171723	0.00050834	0.0101973	0.00146595	0.00090193	0.00288744	0.0347033	0.0130397	0.010514	0.025704
main_test_0101	91271	37329	1	1	1	1	1	1	1	1		1	0.999855	0.999966	0.999932	0.999036	0.999545	0.979255	0.842101	0.988476	0.993178	0.99962
main_test_0102	96468	87083			1							0
main_test_0102	143023	78252	1	1	1	1	1	1	1	1		1	0.593382	0.874388	0.996837	0.860434	0.999974	0.0790294	0.481739	0.992346	0.613055	0.635001
main_test_0102	67647	59318	1	1	1	1	1	1	1	1		1	0.99264	0.999911	0.999997	0.999992	1	0.991414	0.997826	0.988802	0.919831	0.990903
main_test_0102	57785	31323	1	1	1	1	1	1	1	1		1	0.992166	0.998874	0.994694	0.890653	0.910815	0.943382	0.456018	0.940071	0.329686	0.698093
main_test_0102	96472	21814	0	0	0	0	0	0	0	0		1	0.0199352	0.0024324	0.0034434	0.00166205	0.00340283	0.00588443	0.0241351	0.0101644	0.0386068	0.052569
main_test_0102	177184	19776	1	1	1	1	1	1	1	1		1	0.999693	1	0.99999	0.999998	0.999998	0.986302	0.719255	0.991031	0.972333	0.998169
main_test_0102	44477	11223	1			1						0
main_test_0103	30360	69282	1	1	1	1	1	1	1	1		1	0.998735	0.997647	0.988071	0.999421	0.999805	0.879072	0.974479	0.396732	0.145782	0.206223
main_test_0103	11704	65540	1	1	0	0	0	1	1	1		1	0.00081981	0.00085306	0.00390599	0.00299272	0.00964627	0.00688965	0.00952463	0.116162	0.012843	0.0266
main_test_0103	65096	63923		1	1							0
main_test_0103	89389	61637	1	1	1	1	1	1	1	1		1	0.999971	0.999987	0.999622	0.999462	0.999833	0.998642	0.998422	0.993826	0.997098	0.998713
main_test_0103	92596	43281	1	1	1	1	1	1	1	1		1	0.999966	0.999838	0.994494	0.928854	0.689193	0.968383	0.973373	0.998323	0.999148	0.99915
main_test_0103	45817	45270	1	1	1	1	1	1	1	1		1	0.995186	0.95663	0.411314	0.805261	0.997792	0.871865	0.10817	0.810259	0.704405	0.747728
main_test_0103	40403	21509	0	0	0	0	0	0	0	0		1	0.00168014	0.00089286	0.00374285	0.00075843	0.00324284	0.00598816	0.0113834	0.0216504	0.0141249	0.040343
main_test_0103	62862	10626	1	1	1	1	1	1	1	1		1	0.224482	0.0238528	0.965652	0.427137	0.836633	0.031716	0.0361136	0.998695	0.682912	0.3592
main_test_0103	21496	76655	1	1	1	1	1	1	1	1		1	0.0908276	0.454396	0.996737	0.218634	0.984944	0.202059	0.0742125	0.813941	0.0360711	0.096096
main_test_0103	69460	45158	1	1	1	1	1	1	1	1		1	0.0320961	0.0116818	0.306106	0.141647	0.997262	0.747715	0.84419	0.694386	0.0330721	0.044601
main_test_0104	63664	56771	1	1	1	1	1	1	1	1		1	0.990912	0.946451	0.999835	0.984326	0.99999	0.564713	0.597546	0.994705	0.774407	0.96834
main_test_0104	22990	53125	1	1	1	1	1	1	1	1		1	0.999964	0.999999	0.999982	0.999933	0.999996	0.990372	0.988462	0.996317	0.986252	0.999653
main_test_0104	55213	32437	1		1							0
main_test_0104	33817	16597	1	1	1	1	1	1	1	1		1	0.999965	0.999999	0.999997	0.999999	1	0.934795	0.998473	0.995346	0.936219	0.994863
main_test_0105	21123	43683	1	1	1	1	1	1	1	1		1	0.997881	0.999981	0.999953	0.999854	0.999977	0.990423	0.829522	0.981827	0.961821	0.996332
main_test_0105	43569	42781	1	1	1	1	1	1	1	1		1	0.922476	0.993254	0.773244	0.95575	0.999975	0.155274	0.248946	0.99832	0.952378	0.989469
main_test_0105	36621	17942	1	1	1	1	1	1	1	1		1	0.999897	0.999993	0.999973	0.999992	1	0.931033	0.993003	0.982052	0.993941	0.991329
main_test_0106	58035	58931	1	1	1	1	1	1	1	1		1	0.999521	0.99999	0.999971	0.999999	1	0.995258	0.972161	0.997416	0.999196	0.99995
main_test_0106	27436	27764	1	1	1	1	1	1	1	1		1	0.9986	0.999967	0.995784	0.999998	0.999995	0.888075	0.963088	0.988822	0.970605	0.998831
main_test_0107	111205	64009	0	0	0	0	0	0	0	0		1	0.00225198	1.04e-05	0.00402541	0.00121669	0.00119598	0.00266804	0.0296409	0.0603994	0.0341622	0.17006
main_test_0107	138583	66854	1	1	1	1	1	1	1	1	ITC	1	0.330363	0.00440943	0.0131898	0.00139566	0.00177961	0.042886	0.142807	0.0625121	0.0599735	0.180507
main_test_0107	85405	56415	0	0	0	0	0	0	0	0		1	0.00097323	1.77e-05	0.0052934	0.00206759	0.0047619	0.0459781	0.0489309	0.0118023	0.0135699	0.032866
main_test_0107	139228	37971	0	0	0	0	0	0	0	0		1	0.00089207	5.98e-05	0.00468376	0.0006405	0.00082086	0.0050148	0.0162573	0.017184	0.0141606	0.037892
main_test_0107	100046	27475	1	1	1	1	1	1	1	1	ITC	1	0.246687	0.00075577	0.00071059	0.00097897	0.00159864	0.00879394	0.0640875	0.0392841	0.121844	0.227645
main_test_0108	175452	80612	0	0	0	0	0	0	0	0		1	0.00284517	3.3e-05	0.00403657	0.00223539	0.0181709	0.00255901	0.0223914	0.151118	0.0159219	0.032667
main_test_0108	163580	81106	0	0	0	0	0	0	0	0		1	0.00146378	6.52e-05	0.00226842	0.00133182	0.0101162	0.00338797	0.0177278	0.0272693	0.0124307	0.029697
main_test_0108	113531	29533	0	0	0	0	0	0	0	0		1	0.001477	6.87e-05	0.0185726	0.00174406	0.00287508	0.00256407	0.0394856	0.0344801	0.0247474	0.041411
main_test_0108	172766	25449	0	0	0	0	0	0	0	0		1	0.00076919	3.62e-05	0.0123938	0.00130428	0.00460871	0.00885094	0.0220211	0.12584	0.248801	0.160561
main_test_0108	153143	10290	0	0	0	0	0	0	0	0		1	0.00371931	0.00015934	0.00501936	0.00552054	0.0116217	0.00085388	0.00545102	0.00900892	0.0161656	0.030745
main_test_0108	134908	15600	0	0	0	0	0	0	0	0		1	0.00480803	0.00146565	0.0020423	0.00088486	0.00356475	0.00765157	0.0392806	0.0304074	0.0321654	0.057265
main_test_0108	125853	76789	0	0	0	0	0	0	0	0		1	0.00451721	0.00055994	0.00852974	0.00823306	0.0757052	0.0068546	0.0184571	0.0416904	0.0303876	0.032967
main_test_0108	132376	73780	0	0	0	0	0	0	0	0		1	0.00095911	5.63e-05	0.0161007	0.00508195	0.00346875	0.0111794	0.0323376	0.0107915	0.0515018	0.058062
main_test_0108	176420	60835	0	0	0	0	0	0	0	0		1	0.00929377	4.1e-05	0.00445673	0.00305168	0.0804244	0.00351501	0.0378654	0.081903	0.0224683	0.047026
main_test_0108	182855	54666	0	0	0	0	0	0	0	0		1	0.00285593	4.13e-05	0.010544	0.00043912	0.00114758	0.00145934	0.0205896	0.042112	0.0186271	0.04872
main_test_0108	161920	56750	0	0	0	0	0	0	0	0		1	0.0102957	1.81e-05	0.00359053	0.00158448	0.0040191	0.0036562	0.0196399	0.0185202	0.011481	0.025723
main_test_0108	123214	60577	0	0	0	0	0	0	0	0		1	0.0222915	0.00012342	0.0103803	0.00230168	0.00044285	0.00360252	0.0520563	0.025403	0.0331949	0.074888
main_test_0108	133789	36834	0	0	0	0	0	0	0	0		1	0.00051642	5.82e-05	0.00351606	0.00066529	0.00102748	0.00440488	0.0216189	0.0670996	0.0137302	0.031123
main_test_0108	155633	32419	0	0	0	0	0	0	0	0		1	0.00169729	0.00075536	0.00228711	0.00037775	0.00161508	0.00573509	0.0120944	0.0398236	0.0385416	0.068395
main_test_0109	77068	91895	0	0	0	0	0	0	0	0		1	0.00251581	0.00018209	0.0199017	0.0117008	0.0386833	0.0100027	0.047013	0.0551171	0.0446411	0.057905
main_test_0109	90000	86636	0	0	0	0	0	0	0	0		1	0.00091453	9.32e-05	0.00910272	0.00115102	0.00102395	0.00208736	0.0202965	0.103183	0.0113077	0.028687
main_test_0109	87074	40131	0	0	0	0	0	0	0	0		1	0.00167039	9.42e-05	0.00449341	0.00219959	0.0116039	0.00372289	0.0337976	0.0279742	0.0140404	0.033422
main_test_0109	97696	33060	0	0	0	0	0	0	0	0		1	0.00081436	4.97e-05	0.00124501	0.00081849	0.00027156	0.00208139	0.0235048	0.047781	0.0114526	0.03132
main_test_0109	125133	26854	0	0	0	0	0	0	0	0		1	0.0016603	0.00021632	0.0146441	0.00334999	0.0134326	0.00511544	0.0401186	0.0734913	0.0255111	0.076807
main_test_0109	72476	21981	0	0	0	0	0	0	0	0		1	0.00154996	1.8e-05	0.00720432	0.00463816	0.0332298	0.00287908	0.0589521	0.0795191	0.0216881	0.05489
main_test_0109	95578	18912	0	0	0	0	0	0	0	0		1	0.00122094	5.2e-05	0.0104689	0.00300211	0.0206949	0.00348765	0.0374095	0.0293933	0.0175073	0.03433
main_test_0109	82646	14269	0	0	0	0	0	0	0	0		1	0.00446081	0.0001739	0.00444095	0.00264155	0.00502556	0.0047837	0.0325173	0.0362745	0.0140231	0.03322
main_test_0109	108754	15913	0	0	0	0	0	0	0	0		1	0.00212905	0.00015138	0.00459475	0.00502798	0.0444194	0.00643999	0.0653768	0.0301103	0.011262	0.028035
main_test_0109	91698	6346	0	0	0	0	0	0	0	0		1	0.0104706	0.00031846	0.00337678	0.00885703	0.0168175	0.00904301	0.0403085	0.0199958	0.0122453	0.030882
main_test_0109	65704	66371	0		0							0
main_test_0109	87027	76723	0	0	0	0	0	0	0	0		1	0.00923148	0.00093729	0.00092163	0.00085648	0.0071492	0.00300757	0.0202766	0.0428303	0.0264799	0.032846
main_test_0109	98299	76673	0	0	0	0	0	0	0	0		1	0.00269771	7.24e-05	0.00824215	0.00117692	0.00401895	0.0047538	0.035231	0.0636403	0.0146214	0.031045
main_test_0109	78905	72831	0	0	0	0	0	0	0	0		1	0.00277341	0.00025959	0.0109376	0.00892384	0.00606783	0.00451038	0.0357549	0.0308777	0.0212847	0.038442
main_test_0109	133614	73407	0	0	0	0	0	0	0	0		1	0.0031757	3.22e-05	0.00268487	0.00092341	0.00629668	0.00430393	0.0376067	0.066037	0.0450952	0.046718
main_test_0109	96355	67650	0	0	0	0	0	0	0	0		1	0.00587341	0.00101637	0.00149477	0.00021313	0.00051498	0.00481346	0.0219144	0.0370808	0.0131541	0.030689
main_test_0109	72331	66202	0	0	0	0	0	0	0	0		1	0.0183254	0.00329064	0.00463439	0.00370278	0.00694032	0.00792711	0.036369	0.0402579	0.0149536	0.034028
main_test_0109	63911	57477	0	0	0	0	0	0	0	0		1	0.00144598	7.67e-05	0.00286462	0.00134634	0.00520202	0.00184132	0.049497	0.0326953	0.0144442	0.038206
main_test_0109	115940	53529	0	0	0	0	0	0	0	0		1	0.00135374	0.00012505	0.00823086	0.00051115	0.00387364	0.00328148	0.0164733	0.0497757	0.0154931	0.040464
main_test_0110	68093	86128	0	0		0						0
main_test_0110	58748	32319	0	0	0	0	0	0	0	0		1	0.0155408	0.00147303	0.02904	0.00188567	0.00135431	0.0045347	0.0153304	0.0298891	0.114185	0.185286
main_test_0111	31554	44752	1	1	1	1	1	1	1	1		1	0.999988	0.999999	0.997886	0.999209	0.992781	0.997863	0.957431	0.760853	0.636562	0.779043
main_test_0111	11844	42504	0	0	0	0	0	0	0	0		1	0.00371784	4.33e-05	0.0115919	0.00392121	0.00769932	0.00348513	0.0297233	0.0374345	0.021885	0.04573
main_test_0111	90732	37214	1	1	1	1	1	1	1	1		1	0.999987	0.999972	0.997673	0.997548	0.980687	0.989588	0.992519	0.735095	0.891652	0.951239
main_test_0111	69858	32836	0	0	0	0	0	0	0	0		1	0.00221306	0.00022375	0.00952884	0.0014591	0.0103009	0.00412252	0.0188857	0.0274863	0.0245127	0.053557
main_test_0111	21293	23154	0	0	0	0	0	0	0	0		1	0.00070986	2.4e-05	0.0161857	0.00188195	0.0009587	0.00090891	0.0143792	0.00846702	0.0424922	0.102058
main_test_0111	81521	14489	0	0	0	0	0	0	0	0		1	0.00087324	0.00012957	0.00362661	0.00124904	0.00173113	0.00103112	0.0113683	0.0115221	0.0205976	0.056718
main_test_0112	47628	35872	0	0	0	0	0	0	0	0		1	0.00678612	0.00124396	0.0284747	0.00529657	0.00169072	0.0084229	0.0355629	0.0748475	0.0265795	0.051816
main_test_0112	26607	43956	1	1	1	1	1	1	1	1	Micro	1	0.992004	0.650513	0.326991	0.817963	0.00418024	0.209292	0.10294	0.119386	0.202776	0.35173
main_test_0112	40520	23539	0	0	0	0	0	0	0	0		1	0.0279252	0.00057657	0.0853207	0.00950836	0.0219198	0.0279823	0.419484	0.104538	0.385663	0.430163
main_test_0112	89452	47690	0	0	0	0	0	0	0	0		1	0.0252179	2.86e-05	0.0183194	0.00322514	0.00235113	0.00029301	0.00797058	0.043524	0.0931484	0.263995
main_test_0113	119096	86095	1	1	1	1	1	1	1	1	Micro	1	0.99374	0.963874	0.998514	0.840109	0.22765	0.988078	0.995313	0.714227	0.374422	0.581022
main_test_0113	156930	81545	0	0	0	0	0	0	0	0		1	0.0130293	2.47e-05	0.0153021	0.00251786	0.00020873	0.0460867	0.030151	0.0185648	0.0449493	0.10117
main_test_0113	129978	58403	0	0	0	0	0	0	0	0		1	0.00473159	2.39e-05	0.00726753	0.00085697	0.00146639	0.0031107	0.00726884	0.0039946	0.0117782	0.027952
main_test_0113	118544	58723	0	0	0	0	0	0	0	0		1	0.00175242	7.88e-05	0.0150636	0.00138759	0.00017247	0.0253441	0.00258455	0.00768539	0.0150552	0.03691
main_test_0113	189169	42423	0	0	0	0	0	0	0	0		1	0.00089143	0.00030762	0.0103546	0.0242846	0.00272097	0.0309035	0.0146243	0.101189	0.118845	0.08957
main_test_0113	151446	40024	0	0	0	0	0	0	0	0		1	0.15857	0.00090319	0.0520403	0.0108618	0.0079092	0.00572929	0.0257704	0.00977363	0.0236036	0.063331
main_test_0113	124066	31708	0	0	0	0	0	0	0	0		1	0.00347364	1.18e-05	0.00455931	0.00817943	0.00052871	0.0570537	0.0232686	0.0901121	0.0602619	0.116129
main_test_0113	104132	15724	0	0	0	0	0	0	0	0		1	0.00179907	0.00260609	0.0194548	0.00991852	0.0850883	0.00585759	0.0217703	0.0100862	0.0167163	0.034975
main_test_0114	65916	81249	0	0	0	0	0	0	0	0		1	0.00237095	6.88e-05	0.0241616	0.00316885	0.00053381	0.00768136	0.0261874	0.0336383	0.0120494	0.038111
main_test_0114	48407	78623	1	1	1	1	1	1	1	1		1	0.273843	4.72e-05	0.0136391	0.00098228	0.0127748	0.00696565	0.0193796	0.0374487	0.0584383	0.127775
main_test_0114	22747	54489	0	0	0	0	0	0	0	0		1	0.00189477	0.00098594	0.0121505	0.0166186	0.104139	0.0147266	0.0156949	0.067648	0.081995	0.135336
main_test_0114	72824	41483	0	0	0	0	0	0	0	0		1	0.00274091	0.00398766	0.00329377	0.00541246	0.0113154	0.00174843	0.0247042	0.0652321	0.0260069	0.037508
main_test_0114	43389	43777	1	1	1	1	1	1	1	1	Micro	1	0.98334	0.923943	0.988566	0.135324	0.957919	0.733038	0.448202	0.239069	0.250658	0.315029
main_test_0114	19694	29879	0	0	0	0	0	0	0	0		1	0.0143263	7.1e-05	0.010128	0.0062762	0.0128526	0.00373109	0.0157807	0.0249131	0.0137117	0.042239
main_test_0114	36118	17445	0	0	0	0	0	0	0	0		1	0.0011188	0.00095864	0.00449592	0.0085298	0.00291388	0.00400797	0.0174579	0.0540991	0.0395232	0.044876
main_test_0114	59289	12662	0	0	0	0	0	0	0	0		1	0.00101619	0.00055151	0.00994129	0.00741667	0.00868917	0.00690141	0.0457296	0.0563861	0.0377244	0.047806
main_test_0115	60264	58852	0	0	0	0	0	0	0	0		1	0.00148562	0.00010227	0.00507589	0.00808137	0.00034477	0.00221398	0.0307529	0.0101014	0.0809493	0.185621
main_test_0115	21863	51741	0	0	0	0	0	0	0	0		1	0.00202408	3.12e-05	0.00572133	0.0690988	0.00187671	0.00172791	0.0139059	0.0140089	0.0222907	0.053452
main_test_0115	73539	32620	0	0	0	0	0	0	0	0		1	0.00090845	6.84e-05	0.00273081	0.00117823	0.00021353	0.00369586	0.0197114	0.0119587	0.0564157	0.126005
main_test_0115	47029	19293	0	0	0	0	0	0	0	0		1	0.00459381	0.00013343	0.0112576	0.144699	0.00898173	0.00497885	0.0264423	0.00840595	0.0114126	0.032757
main_test_0115	17224	16256	0	0	0	0	0	0	0	0		1	0.0034342	0.00050676	0.0049175	0.0443919	0.00335453	0.00237325	0.0194712	0.0165367	0.0335977	0.057703
main_test_0116	26048	27994	0	0	0	0	0	0	0	0		1	0.0242565	0.00201131	0.0124204	0.0024173	0.184805	0.0370779	0.152301	0.00393193	0.0126064	0.028209
main_test_0117	63878	67193	0	0	0	0	0	0	0	0		1	0.00092687	0.00010794	0.0302002	0.00137469	0.00086502	0.0108226	0.0127474	0.00421415	0.0121504	0.027045
main_test_0117	29019	58886	1	1	1	1	1	1	1	1		1	0.999093	0.996799	0.995642	0.912734	0.897391	0.998121	0.947111	0.950421	0.720288	0.741075
main_test_0117	50014	30797	0	0	0	0	0	0	0	0		1	0.00993619	0.00010532	0.0180826	0.012904	0.0005327	0.00231327	0.0129438	0.00959373	0.0357646	0.084932
main_test_0117	20294	18608	0	0	0	0	0	0	0	0		1	0.0634073	2.03e-05	0.0093283	0.00205603	0.00120795	0.00970089	0.0123525	0.00476723	0.0340854	0.030673
main_test_0118	89783	70490	0	0	0	0	0	0	0	0		1	0.00159238	5.23e-05	0.0309101	0.00486303	0.00955229	0.0149794	0.0472673	0.0122024	0.0485189	0.084564
main_test_0118	29481	58016	0	0	0	0	0	0	0	0		1	0.00353562	6.35e-06	0.0538206	0.00153172	0.00025244	0.00187522	0.117509	0.0113609	0.0728596	0.114472
main_test_0118	15588	46911	0	0	0	0	0	0	0	0		1	0.00113376	0.0008749	0.00954812	0.00233395	0.0228869	0.00591877	0.0329616	0.0109324	0.0174031	0.043892
main_test_0118	97545	23390	0	0	0	0	0	0	0	0		1	0.00093268	0.00013065	0.00300852	0.008546	0.00516904	0.00473362	0.0231201	0.0171016	0.0254145	0.040562
main_test_0118	61325	25059	0	0	0	0	0	0	0	0		1	0.00096889	0.00035971	0.104829	0.00258216	0.00038264	0.0196816	0.031018	0.0163543	0.112453	0.192464
main_test_0119	51429	70107	0	0	0	0	0	0	0	0		1	0.00240779	0.00283707	0.0672447	0.01799	0.0117797	0.0129623	0.0759803	0.0455754	0.0526284	0.159835
main_test_0119	24487	63964	0	0		0						0
main_test_0119	72186	58848	0	0	0	0	0	0	0	0		1	0.00199991	0.00028803	0.00188747	0.00055128	0.00252907	0.00381834	0.0158503	0.00677498	0.0230185	0.034893
main_test_0119	60095	42424	0	0	0	0	0	0	0	0		1	0.00289997	0.0004629	0.0008999	0.00152174	9.69e-05	0.00294722	0.0119037	0.00412841	0.0168295	0.043172
main_test_0119	23616	40393	0	0	0	0	0	0	0	0		1	0.00136989	8.9e-05	0.00391052	0.00436377	0.00106973	0.0164544	0.0395357	0.0167692	0.0736387	0.186876
main_test_0119	66599	20649	0	0	0	0	0	0	0	0		1	0.00048372	2.07e-05	0.00082386	0.00092399	0.00074154	0.00307543	0.0249745	0.00753759	0.0134831	0.03234
main_test_0119	15792	61548			0	0						0
main_test_0119	19701	68586			0							0
main_test_0119	24750	63598			0							0
main_test_0120	41043	56685	0	0	0	0	0	0	0	0		1	0.00253926	0.0110395	0.0103453	0.0198716	0.0217485	0.00733083	0.024907	0.00404756	0.0203847	0.040196
main_test_0120	23403	50022	0	0	0	0	0	0	0	0		1	0.0035368	7.6e-05	0.00139894	0.00220418	0.00057297	0.00107542	0.00384732	0.00775665	0.02767	0.057036
main_test_0121	38560	44970	0	0	0	0	0	0	0	0		1	0.00484794	0.00224706	0.313714	0.0173499	0.00242309	0.0110886	0.0215793	0.0791344	0.0267893	0.041058
main_test_0122	56338	86286	0	0	0	0	0	0	0	0		1	0.0104533	0.0019132	0.00727817	0.00186624	0.0178784	0.00859431	0.0236472	0.0286721	0.0124785	0.027436
main_test_0122	55583	74396	0	0	0	0	0	0	0	0		1	0.00853598	0.00090165	0.0088144	0.0128341	0.011085	0.00278534	0.0108162	0.0251378	0.0189474	0.048508
main_test_0122	61209	17964	1	1	1	0	1	1	1	1	ITC	1	0.997668	0.999905	0.986098	0.976099	0.998776	0.999049	0.274851	0.0490066	0.441071	0.314417
main_test_0122	29007	29922	0	0	0	0	0	0	0	0		1	0.00773098	0.00247748	0.00564073	0.00380605	0.0179575	0.0079407	0.0426572	0.0306425	0.0112648	0.029197
main_test_0122	38195	70729	0	0	0	0	0	0	0	0		1	0.00830226	0.00120579	0.00341833	0.00344136	0.0103646	0.00476983	0.0232753	0.0166366	0.0234119	0.039287
main_test_0122	77886	55918	1	1	1	1	1	1	1	1		1	0.998776	0.998139	0.857562	0.984817	0.978914	0.998035	0.955535	0.161233	0.167124	0.190832
main_test_0122	65312	52507	0	0	0	0	0	0	0	0		1	0.0123137	0.00232628	0.00844368	0.0115702	0.039014	0.0111218	0.0366976	0.00939571	0.0115975	0.027778
main_test_0122	52173	53544	1	1	1	1	1	1	1	1		1	0.999905	0.999999	0.999771	0.999931	0.999915	0.996597	0.986828	0.989209	0.995632	0.997091
main_test_0122	17492	51453	0	0	0	0	0	0	0	0		1	0.0011309	0.00010059	0.00729612	0.0343159	0.177864	0.0147965	0.0444012	0.0249084	0.0487741	0.100427
main_test_0122	78383	37291	0	0	0	0	0	0	0	0		1	0.00643113	0.010758	0.0196913	0.241218	0.00421613	0.00661386	0.0312566	0.023131	0.0145645	0.045333
main_test_0122	53968	36719	0	0	0	0	0	0	0	0		1	0.00914077	7.75e-05	0.016629	0.00749957	0.0156367	0.0138275	0.0105506	0.00775631	0.0282456	0.049918
main_test_0122	75380	23659	1	1	1	1	1	1	1	1	Micro	1	0.999668	0.99998	0.994401	0.993184	0.952065	0.997785	0.992221	0.992455	0.912613	0.949516
main_test_0123	39735	62695	1	1	1	0	1	1	1	1		1	0.0237551	0.0265436	0.0104242	0.176707	0.0860487	0.0324316	0.0354385	0.00731636	0.090011	0.139663
main_test_0123	20297	58274	1	1	1	1	1	1	1	1	Micro	1	0.999488	0.999998	0.370421	0.998158	0.999493	0.993191	0.730016	0.448423	0.454503	0.284507
main_test_0123	57714	57417	0	0	0	0	0	0	0	0		1	0.00282415	0.0027425	0.017968	0.00736924	0.00554482	0.00933635	0.0197342	0.056108	0.0125888	0.031622
main_test_0123	40505	49164	1	1	1	1	1	1	1	1	Micro	1	0.992771	0.999045	0.877465	0.992154	0.98349	0.981434	0.919992	0.976522	0.366482	0.501079
main_test_0123	31453	31535	0	0	0	0	0	0	0	0		1	0.00683248	0.00041366	0.00430293	0.00645981	0.0146915	0.0140393	0.0221916	0.101342	0.0538356	0.096556
main_test_0123	64625	28932	1	0	0	0	1	1	1	1		1	0.555377	0.172084	0.197061	0.229672	0.079601	0.0176567	0.0422548	0.056323	0.0369028	0.062609
main_test_0123	49130	24691	0	0	0	0	0	0	0	0		1	0.00802967	0.00084893	0.0107066	0.00946215	0.00779987	0.0126125	0.040914	0.0762597	0.0608065	0.097422
main_test_0124	74177	65246	0	0	0	0	0	0	0	0		1	0.00598849	1.09e-05	0.0165978	0.01637	0.00080601	0.0149127	0.0263076	0.031878	0.0623278	0.111874
main_test_0124	35115	75120	1	0		0						0
main_test_0124	59155	23182	0	0	0	0	0	0	0	0		1	0.014964	3.64e-05	0.0131972	0.00169033	0.00032246	0.00954561	0.0168803	0.0611162	0.0906244	0.197418
main_test_0124	11949	69970			0							0
main_test_0124	27980	67515			0							0
main_test_0124	47232	86466		1	1							0
main_test_0124	9343	72137			0							0
main_test_0125	30331	70945	0	0	0	0	0	0	0	0		1	0.00372009	0.0026305	0.0124473	0.00074192	0.0197539	0.00857652	0.0226916	0.00410448	0.0112494	0.026535
main_test_0125	42825	71078	0	0	0	0	0	0	0	0		1	0.0019669	6.41e-05	0.0126737	0.00338917	0.00091381	0.0024293	0.0140808	0.0171272	0.0718391	0.158392
main_test_0125	57320	49114	0	0	0	0	0	0	0	0		1	0.00646067	0.00404553	0.0045052	0.00327402	0.0110728	0.00778382	0.0354457	0.00578721	0.0304165	0.064627
main_test_0125	26912	45076	0	0	0	0	0	0	0	0		1	0.387999	0.00021916	0.0665321	0.0814563	0.0199492	0.0121358	0.0210866	0.0123566	0.0316925	0.098778
main_test_0125	53570	26936	0	0	0	0	0	0	0	0		1	0.0330075	0.0160673	0.0551355	0.0118499	0.0809854	0.111452	0.122636	0.0609288	0.0212214	0.051558
main_test_0126	102048	94573	0	0	0	0	0	0	0	0		1	0.00275618	0.00027119	0.00166543	0.00366995	0.022251	0.0210193	0.0146009	0.0395754	0.0146409	0.035177
main_test_0126	74131	78092	0	0	0	0	0	0	0	0		1	0.0469994	0.00021278	0.0140963	0.00967447	0.00404752	0.016054	0.103579	0.0583446	0.0651681	0.195813
main_test_0126	51974	43437	0	0	0	0	0	0	0	0		1	0.069022	0.00221975	0.013236	0.0107514	0.0706017	0.0363882	0.0399698	0.0325778	0.022438	0.047403
main_test_0126	29752	42362	0	0	0	0	0	0	0	0		1	0.0119522	0.00184796	0.00170062	0.0011506	0.0121304	0.0134985	0.0185068	0.0013888	0.0107271	0.029272
main_test_0126	33306	50503	0	0	0	0	0	0	0	0		1	0.00230772	0.00015169	0.00645455	0.016142	0.0091724	0.00189147	0.0136453	0.023428	0.0312929	0.13167
main_test_0126	107442	21102	0	0	0	0	0	0	0	0		1	0.00106382	0.00145838	0.175734	0.0219578	0.00038249	0.0493835	0.0545588	0.0526829	0.215247	0.222218
main_test_0126	66760	25587	1	1	1	1	1	1	1	1		1	0.9999	0.999985	0.999904	0.999998	1	0.99961	0.999372	0.9975	0.999002	0.999884
main_test_0127	17823	38828			0							0
main_test_0127	39269	47720	0	0	0	0	0	0	0	0		1	0.114822	0.00184047	0.054808	0.0790642	0.0169051	0.0080058	0.00879554	0.00526405	0.0438008	0.131303
main_test_0127	130405	17601		0		0						0
main_test_0128	58120	82297	0	0	0	0	0	0	0	0		1	0.0650843	0.00026767	0.0741846	0.0145786	0.0966063	0.00733726	0.0131891	0.003828	0.0244731	0.051979
main_test_0128	64391	75444	0	0	0	0	0	0	0	0		1	0.0846327	2.43e-05	0.00366097	0.0020518	0.139448	0.00148115	0.00306237	0.0201845	0.0614388	0.139699
main_test_0128	25852	53338	0	0	0	0	0	0	0	0		1	0.0244366	2.67e-05	0.00852243	0.0283997	0.0369131	0.00666921	0.011008	0.00561086	0.0384384	0.07254
main_test_0128	75571	49645	0	0	0	0	0	0	0	0		1	0.0151865	0.00022816	0.0890507	0.00314329	0.00092951	0.00240985	0.00126163	0.00272375	0.0537689	0.065753
main_test_0128	38150	29023	0	0	0	0	0	0	0	0		1	0.00078329	2.8e-05	0.00109323	0.0826935	0.00481049	0.0306875	0.022497	0.00325312	0.030362	0.046624
main_test_0128	47114	15519	0	0	0	0	0	0	0	0		1	0.0170921	5.63e-05	0.00389233	0.00377344	0.0156912	0.00380008	0.00554652	0.00096304	0.132611	0.102877
main_test_0129	31599	71489	0	0	0	0	0	0	0	0		1	0.0555681	3.44e-05	0.00619543	0.00181083	0.00132522	0.00370946	0.0116349	0.00182495	0.0115371	0.029622
main_test_0129	71124	70260	1	1	1	1	1	1	1	1		1	0.999997	1	0.999999	1	1	0.997261	0.999584	0.998586	0.999911	0.999997
main_test_0129	75580	31196	1	1	1	1	1	1	1	1		1	1	1	1	1	1	0.986153	0.999961	0.99963	0.999999	1
main_test_0129	112577	24305	1	1	1	1	1	1	1	1		1	0.999999	1	1	1	1	0.995612	0.99998	0.999412	0.999998	1
main_test_0130	98830	83377	0	0	0	0	0	0	0	0		1	0.0409548	2.05e-05	0.0209893	0.00506158	0.00679263	0.00529066	0.00743578	0.0116475	0.0413152	0.060665
main_test_0130	27459	71109	0	0	0	0	0	0	0	0		1	0.00478768	0.00041729	0.0303032	0.00336561	0.00702696	0.00306816	0.0172449	0.00221156	0.0299843	0.032908
main_test_0130	76266	69161	0	0	0	0	0	0	0	0		1	0.197236	0.600667	0.251418	0.21508	0.386012	0.170219	0.0221064	0.00274892	0.0307753	0.052012
main_test_0130	57206	61527	0	0	0	0	0	0	0	0		1	0.0837739	0.00017549	0.296936	0.00977825	0.00801867	0.00206186	0.00611243	0.00049805	0.0438652	0.059491
main_test_0130	81778	33608	1		1	1						0
main_test_0131	109407	99504	0	0		0						0
main_test_0131	114044	88195	0	0		0						0
main_test_0131	98111	13513	0	0	0	0	0	0	0	0		1	0.00158391	0.0001342	0.00524605	0.00869632	0.00010076	0.00330503	0.0186351	0.006363	0.0359966	0.063012
main_test_0131	28701	80491	0	0		0						0
main_test_0131	55438	83368	0	0		0						0
main_test_0131	15528	57792	0	0		0						0
main_test_0131	35834	52523	0	0		0						0
main_test_0131	73028	47764	0	0		0						0
main_test_0131	138163	44495		0		0						0
main_test_0131	40382	21080	0	0		0						0
main_test_0131	115896	89948			0							0
main_test_0131	39692	73511			0							0
main_test_0131	71041	47804			0							0
main_test_0132	93895	14418	0	0	0	0	0	0	0	0		1	0.00399436	0.0049096	0.01035	0.00534692	0.00321806	0.00445067	0.0190947	0.00404213	0.045958	0.126356
main_test_0132	134135	42637		0		0						0
main_test_0132	116113	86118	0	0	0	0	0	0	0	0		1	0.00172089	5.51e-05	0.00698085	0.00983417	0.00248165	0.0077279	0.0158151	0.00467722	0.0237501	0.043681
main_test_0132	35935	24812	0	0	0	0	0	0	0	0		1	0.0105751	0.00560832	0.00831777	0.0010749	0.00559817	0.00808099	0.0249017	0.0017046	0.010541	0.023606
main_test_0132	63635	44847	0	0	0	0	0	0	0	0		1	0.00573575	0.00025102	0.00483648	0.00294431	0.0020696	0.00463509	0.0319287	0.00151964	0.036212	0.117008
main_test_0132	30798	53361	0	0		0						0
main_test_0132	21602	68147	0	0		0						0
main_test_0132	84777	64274	0	0	0	0	0	0	0	0		1	0.0108189	0.00033989	0.250293	0.00630065	0.00362899	0.0072219	0.0374447	0.0409035	0.0867105	0.135638
main_test_0132	53492	84316	0	0		0						0
main_test_0132	33837	74144		0								0
main_test_0132	38140	79291			0							0
main_test_0133	17851	66157	0	0	0	0	0	0	0	0		1	0.0206311	0.00138107	0.0032508	0.007285	0.018684	0.00541372	0.0229648	0.0125094	0.0150267	0.043673
main_test_0133	39019	61317	1	1	1	1	1	1	1	1	Micro	1	0.966069	0.999709	0.771947	0.997464	0.870017	0.748671	0.428856	0.0735755	0.581762	0.264547
main_test_0133	78591	56043	0	0	0	0	0	0	0	0		1	0.0038715	0.00094056	0.0242461	0.00473961	0.0175457	0.00670347	0.0253883	0.023842	0.0270537	0.053944
main_test_0133	60025	44738	0	0	0	0	0	0	0	0		1	0.0110405	0.00112115	0.04094	0.00933987	0.00363095	0.0108492	0.0300232	0.0116684	0.0659545	0.185929
main_test_0133	16182	39133	0	0	0	0	0	0	0	0		1	0.00752285	0.00011624	0.0303744	0.0198937	0.00991178	0.00532369	0.0477522	0.0144686	0.0147374	0.040325
main_test_0133	78535	36736	0	0	0	0	0	0	0	0		1	0.0465735	0.00066394	0.0033954	0.015133	0.00282491	0.00434068	0.0279475	0.0287212	0.0207805	0.050984
main_test_0133	33957	36725	0	0	0	0	0	0	0	0		1	0.232275	0.00023541	0.0133089	0.0262143	0.00856816	0.00773965	0.0303537	0.0351201	0.0276204	0.046694
main_test_0133	59367	25260	1	1	0	0	1	0	1	1	Micro	1	0.106898	0.58338	0.016491	0.0194508	0.00340898	0.0160183	0.0426467	0.019225	0.0313911	0.084097
main_test_0133	17762	22879	0	0	0	0	0	0	0	0		1	0.0573755	0.00116485	0.0177065	0.00871702	0.0243342	0.00259302	0.0249655	0.0112859	0.0216894	0.04844
main_test_0133	38611	13074	1	1	1	0	1	1	1	1		1	0.933846	0.141539	0.0702698	0.11374	0.0353594	0.00619631	0.0654141	0.0353253	0.0154295	0.061813
main_test_0134	45971	66754	0	0	0	0	0	0	0	0		1	0.00234222	0.00203444	0.00444837	0.00327153	0.0324786	0.00392266	0.00932664	0.00801983	0.0100769	0.02334
main_test_0134	64316	65971	0	0	0	0	0	0	0	0		1	0.00155713	0.00013774	0.00356917	0.00521252	0.014073	0.00419716	0.0191632	0.00435339	0.0125117	0.032189
main_test_0134	26870	30619	0	0	0	0	0	0	0	0		1	0.00100595	0.00028447	0.00266769	0.00416543	0.0240101	0.00573478	0.0188751	0.00848869	0.0123691	0.028613
main_test_0134	42751	33645	0	0	0	0	0	0	0	0		1	0.00164149	0.000572	0.00296755	0.00062974	0.00550152	0.00977913	0.0147626	0.00245412	0.0111949	0.026735
main_test_0134	15494	24273	0	0	1	0	1	0	1	0		1	0.00343573	0.00029483	0.00096383	0.00217224	0.00233489	0.00163561	0.013559	0.0158981	0.0256791	0.039355
main_test_0134	49839	18428	1	1	1	1	1	1	1	1		1	0.999225	0.99992	0.992329	0.983686	0.974766	0.911349	0.960771	0.979905	0.488285	0.729072
main_test_0134	72098	17154	0	0	0	0	0	0	0	0		1	0.00376265	0.00034385	0.00353161	0.00195322	0.0461366	0.00358683	0.0173463	0.00763548	0.0100529	0.023902
main_test_0134	28696	8756	0	0	0	0	0	0	0	0		1	0.0054561	0.00023096	0.00231908	0.00295482	0.00461856	0.00307684	0.0162236	0.00788094	0.0118011	0.028891
main_test_0134	24226	50904	0	0	0	0	0	0	0	0		1	0.00221223	0.00015231	0.00305191	0.00160538	0.0203645	0.00737058	0.0177869	0.00266561	0.0116766	0.029479
main_test_0134	71531	49030	1		1	1						0
main_test_0134	85005	50194	0	0	0	0	0	0	0	0		1	0.001624	0.00013066	0.0153381	0.00782312	0.00998122	0.00856379	0.0349931	0.0102753	0.0115209	0.028083
main_test_0134	45064	52112	1	0	1	0	0	1	1	1		1	0.268386	0.99692	0.313258	0.691423	0.249107	0.0742191	0.0404818	0.0274884	0.0280645	0.049517
main_test_0134	32808	43129	0	0	0	0	0	0	0	0		1	0.00714571	0.00774783	0.00788476	0.00406324	0.016003	0.0318262	0.0642415	0.00801234	0.0716717	0.119099
main_test_0134	11980	42583	0	0	0	0	0	0	0	0		1	0.00127655	0.00072064	0.00447812	0.00077415	0.00063565	0.00387076	0.00522102	0.00228176	0.0129361	0.026416
main_test_0134	72625	35752	0	0	0	0	0	0	0	0		1	0.00240237	9.23e-05	0.0155652	0.00648578	0.00511975	0.00610505	0.0336961	0.0147093	0.0585151	0.083588
main_test_0134	59974	34008	0	0	1	0	0	0	1	0		1	0.0121675	0.0208599	0.00449963	0.00174367	0.00371775	0.00585472	0.00880406	0.0101682	0.0250694	0.034514
main_test_0135	57525	45798	0		0							0
main_test_0135	49803	42518	0		0							0
main_test_0135	39582	27091	0	0	0	0	0	0	0	0		1	0.00242792	0.00092634	0.00482499	0.00411061	0.00821789	0.00471524	0.0169167	0.00251838	0.0117215	0.029706
main_test_0135	21720	33657	0	0	0	0	0	0	0	0		1	0.111537	0.00120608	0.0097697	0.00386452	0.00416538	0.00421259	0.0112555	0.00310208	0.0137767	0.030382
main_test_0135	9321	42436	0	0	0	0	0	0	0	0		1	0.00368717	0.00119809	0.012886	0.0016731	0.00376942	0.00397263	0.0113564	0.00786862	0.0256815	0.031904
main_test_0135	21057	46215	1	1	1	1	1	1	1	1	ITC	1	0.144666	0.782245	0.907729	0.589127	0.192561	0.0662654	0.0956662	0.183255	0.0313173	0.054198
main_test_0135	42038	38662	0		0							0
main_test_0135	48748	9501	0	0	0	0	0	0	0	0		1	0.00250376	0.00039578	0.00911106	0.00419812	0.0207604	0.00694181	0.011801	0.0043973	0.0133034	0.026543
main_test_0135	21267	11917	0	0	1	0	0	1	0	0		1	0.00590449	0.00146376	0.00435574	0.00612088	0.0146073	0.00533812	0.0109009	0.00994346	0.0118826	0.028625
main_test_0135	12099	11190	0	0	0	0	0	0	0	0		1	0.0371974	0.00100379	0.00997094	0.00141997	0.00283846	0.00323627	0.00692098	0.00308138	0.0186546	0.036752
main_test_0135	32547	17468	0	0	0	0	0	0	0	0		1	0.00225544	0.00039594	0.00869285	0.00200828	0.00694776	0.00336712	0.015945	0.00485639	0.0119381	0.027437
main_test_0135	54355	19737	0	0	0	0	0	0	0	0		1	0.0038583	0.00078254	0.0111053	0.0074414	0.0166137	0.00950299	0.0121279	0.00455688	0.0115023	0.032171
main_test_0135	23080	22640	0	0	0	0	0	0	0	0		1	0.00836754	0.00196069	0.0166671	0.00717117	0.0490358	0.00389019	0.0271552	0.00440611	0.0126697	0.031773
main_test_0135	51668	27687	0	0	0	0	0	0	0	0		1	0.00163011	0.00095615	0.0138018	0.00377726	0.00671721	0.00552931	0.0101554	0.00221012	0.0109449	0.030737
main_test_0135	49742	42203		0		0						0
main_test_0136	76474	96511	0	0	0	0	0	0	0	0		1	0.00904237	0.00206334	0.0351805	0.014497	0.0570607	0.0137319	0.0397417	0.0069752	0.0323025	0.047379
main_test_0136	102326	86660	0	0	0	0	0	0	0	0		1	0.00461028	0.00067124	0.0250872	0.00350827	0.00116008	0.00701904	0.0308291	0.00555957	0.0195641	0.050095
main_test_0136	121117	82509	0	0	0	0	0	0	0	0		1	0.00618509	0.00050214	0.00286151	0.004617	0.00803664	0.00287151	0.0218648	0.00518391	0.0404655	0.054321
main_test_0136	31658	81684	1	1	1	1	1	1	1	1		1	1	1	1	1	1	0.845097	0.99967	0.999878	0.999998	1
main_test_0136	43472	66275			1	1						0
main_test_0136	99349	53928	0	0	0	0	0	0	0	0		1	0.359085	0.00668439	0.0273406	0.00630368	0.00251986	0.0283728	0.0540817	0.00747475	0.0717949	0.189507
main_test_0136	24591	31153	1	1		1						0
main_test_0136	104061	17943	1	1	1	1	1	1	1	1	ITC	1	0.185506	0.609641	0.576045	0.574716	0.0436324	0.436466	0.115677	0.00922725	0.293044	0.212675
main_test_0136	103814	2309	0	0	0	0	0	0	0	0		1	0.0734957	0.00119956	0.0564899	0.04821	0.0353915	0.0146926	0.0184167	0.0535812	0.0186575	0.038882
main_test_0136	23588	29041			1							0
main_test_0136	32635	22967			1							0
main_test_0136	36003	68742			1	1						0
main_test_0137	72623	17030	0	0	0	0	0	0	0	0		1	0.0280343	6.98e-05	0.464143	0.00840006	0.30458	0.00337691	0.168832	0.00875557	0.0433764	0.08706
main_test_0137	25890	15926	0	0	0	0	0	0	0	0		1	0.224911	0.00191053	0.00539745	0.0148165	0.00651105	0.0138925	0.0452908	0.08276	0.116807	0.193842
main_test_0137	126629	22920	0	0	0	0	0	0	0	0		1	0.00720917	0.00551402	0.00703537	0.00734523	0.0862902	0.00642012	0.0247151	0.0147543	0.00956119	0.0233
main_test_0137	108643	46422		1	1	1						0
main_test_0137	87326	66753		0		0						0
main_test_0137	121560	78850	0	0	0	0	0	0	0	0		1	0.0425332	0.00028288	0.010821	0.482932	0.0648471	0.0175688	0.0531476	0.0102923	0.0222247	0.039979
main_test_0137	55183	78044	0	0	0	0	0	0	0	0		1	0.0147274	0.0026111	0.00563426	0.00441877	0.00971332	0.00392842	0.0316642	0.0127236	0.0218714	0.053391
main_test_0137	71616	86647	0	0	0	0	0	0	0	0		1	0.126319	0.00104037	0.011249	0.0313675	0.0131916	0.0108872	0.034073	0.00544044	0.0972931	0.08718
main_test_0137	51798	88546	0	0	0	0	0	0	0	0		1	0.0129011	0.00460803	0.0586392	0.0844078	0.0141272	0.064838	0.0603356	0.0835137	0.0407058	0.114454
main_test_0138	114185	77938	0	0	0	0	0	0	0	0		1	0.00200291	2.71e-05	0.0162553	0.00380317	0.00386685	0.00389814	0.0445491	0.00563449	0.0213196	0.048724
main_test_0138	35847	74043	0	0	0	0	0	0	0	0		1	0.00219547	0.00037792	0.00618061	0.00677008	0.00502071	0.00566494	0.0264677	0.0128761	0.0553658	0.098704
main_test_0138	23176	60288	0	0	0	0	0	0	0	0		1	0.00387371	0.00189662	0.00920528	0.0087257	0.167263	0.0154434	0.0354109	0.0808763	0.025729	0.078445
main_test_0138	132546	56915	0	0	0	0	0	0	0	0		1	0.0204084	0.0587839	0.62546	0.327595	0.292775	0.344055	0.976787	0.00218628	0.134228	0.24233
main_test_0138	10883	54871	0	0	0	0	0	0	0	0		1	0.00543023	0.00144913	0.00408799	0.0136089	0.0336365	0.00655301	0.0169761	0.00936307	0.0188388	0.041712
main_test_0138	136858	49123	0	0	0	0	0	0	0	0		1	0.481633	0.00035789	0.0056466	0.00364536	0.226418	0.00233291	0.0205457	0.00422734	0.0406908	0.044648
main_test_0138	51941	44912	0	0	0	0	0	0	0	0		1	0.0161116	0.00016624	0.105094	0.105298	0.00195023	0.00782882	0.0330099	0.012902	0.178839	0.202048
main_test_0138	96415	36944	0	0	0	0	0	0	0	0		1	0.0205698	0.00417937	0.00505223	0.0108492	0.0123746	0.0122673	0.0520328	0.0665787	0.10392	0.141024
main_test_0138	118940	23246	0	0	0	0	0	0	0	0		1	0.00355811	0.00010545	0.045892	0.0230795	0.0135484	0.0252904	0.0149954	0.0298676	0.0682001	0.106206
main_test_0138	59260	16332	0	0	0	0	0	0	0	0		1	0.0117126	0.00072469	0.268865	0.00766573	0.186302	0.0109596	0.0528341	0.0403191	0.027501	0.085929
main_test_0139	23653	69314	0	0	0	0	0	0	0	0		1	0.0121271	0.00401546	0.0186762	0.00474932	0.0612895	0.0165157	0.0543191	0.101412	0.04013	0.074095
main_test_0139	23039	81154	0	0	0	0	0	0	0	0		1	0.0250611	0.00792512	0.00935859	0.00295769	0.0601822	0.00674375	0.0297744	0.0174061	0.0117647	0.031233
main_test_0139	15235	55583	0	0	0	0	0	0	0	0		1	0.00118889	0.00034147	0.0431766	0.00633354	0.0180254	0.0113971	0.0532229	0.0291992	0.0207811	0.060897
main_test_0139	29422	42172	0	0	0	0	0	0	0	0		1	0.00405095	0.002964	0.0113422	0.00323817	0.00419865	0.00530281	0.0432179	0.0314383	0.0997649	0.167137
main_test_0139	34332	67812				0						0
main_test_0140	28744	48452	0	0	0	0	0	0	0	0		1	0.00573536	0.0004416	0.00192803	0.00305078	0.00033581	0.0220913	0.107154	0.0308722	0.229132	0.231755
main_test_0140	89190	34458	0	0	0	0	0	0	0	0		1	0.00204418	0.00048828	0.00127847	0.0006115	0.00011398	0.00344719	0.0220809	0.018031	0.0132008	0.029195
main_test_0140	116110	45945	0	0	0	0	0	0	0	0		1	0.00360082	0.000279	0.0735988	0.00844173	0.00056152	0.0772036	0.294181	0.0689838	0.125959	0.263129
main_test_0140	62325	23629	0	0	0	0	0	0	0	0		1	0.00160323	5.93e-05	0.016136	0.00132049	0.00028266	0.00400706	0.0166442	0.0406966	0.0911995	0.145822
main_test_0141	41706	74934	0	0	0	0	0	0	0	0		1	0.00408334	0.00628255	0.0180443	0.00713769	0.00384858	0.00422757	0.0498636	0.0796112	0.0597089	0.099382
main_test_0141	35982	47984	0	0	0	0	0	0	0	0		1	0.00395121	0.00082442	0.00381734	0.00372319	0.00233818	0.0147987	0.0735187	0.00836493	0.014469	0.030242
main_test_0141	104539	68567	0	0	0	0	0	0	0	0		1	0.00893768	0.00017933	0.00113855	0.00238738	0.0172644	0.00316661	0.0211913	0.0245304	0.0346972	0.062782
main_test_0141	109210	30615	0	0	0	0	0	0	0	0		1	0.00091867	6.9e-05	0.00190969	0.00196178	0.00260154	0.00674148	0.0321881	0.0683872	0.0325347	0.062983
main_test_0141	117512	65119	0	0	0	0	0	0	0	0		1	0.00514065	0.00078286	0.0182451	0.0015508	0.0267116	0.00460364	0.0294359	0.190256	0.028092	0.070357
main_test_0141	48669	20551	0	0	0	0	0	0	0	0		1	0.337058	0.0292716	0.0162791	0.0769028	0.0359356	0.237855	0.0829322	0.791172	0.0446739	0.123384
main_test_0141	73299	26468	0	0	0	0	0	0	0	0		1	0.0011193	0.00033307	0.00266936	0.00702332	0.00326182	0.0124351	0.123617	0.00772893	0.0111604	0.028718
main_test_0142	16867	32001	0	0	0	0	0	0	0	0		1	0.00325463	0.00029967	0.00514038	0.0312004	0.0263851	0.00961015	0.065446	0.0385033	0.0553757	0.053795
main_test_0142	18619	13612	0	0	0	0	0	0	0	0		1	0.00337011	0.00028574	0.009575	0.00756578	0.0229308	0.00303788	0.035891	0.0363924	0.014745	0.031475
main_test_0143	70309	76284	0	0	0	0	0	0	0	0		1	0.0014303	4.87e-05	0.0156312	0.00067996	0.00224751	0.00608822	0.0363758	0.0422126	0.0113237	0.031743
main_test_0143	63037	90376	0	0	0	0	0	0	0	0		1	0.00152968	0.00019343	0.00951222	0.00133934	0.00871304	0.00791435	0.0287301	0.0926338	0.0175889	0.038651
main_test_0143	56307	16772	0	0	0	0	0	0	0	0		1	0.0008908	3.82e-05	0.00321889	0.00050956	0.00490515	0.00646826	0.0251288	0.0253703	0.0200079	0.036822
main_test_0143	32209	66240	0	0	0	0	0	0	0	0		1	0.00125025	0.00371392	0.007837	0.0118913	0.0455638	0.00601726	0.0351385	0.0458297	0.436657	0.252123
main_test_0143	55499	59550	0	0	0	0	0	0	0	0		1	0.0431533	0.000196	0.00304284	0.00384698	0.0227377	0.0137194	0.0256128	0.0258687	0.0257196	0.058906
main_test_0143	72642	41678	0	0	0	0	0	0	0	0		1	0.00238863	0.00078474	0.0445187	0.00293489	0.00160009	0.00419058	0.0229303	0.0219917	0.0119132	0.02896
main_test_0143	76260	66237	0	0	0	0	0	0	0	0		1	0.0079813	0.0019724	0.0178251	0.00685086	0.00453626	0.00817861	0.0500027	0.0244674	0.0230125	0.050136
main_test_0143	20035	55076	0	0	0	0	0	0	0	0		1	0.00215474	9.93e-05	0.00289147	0.00522838	0.030478	0.0154361	0.0463976	0.0501482	0.0364853	0.0558
main_test_0143	35339	34358	1	1	1	1	1	1	1	1	ITC	1	0.823395	0.751336	0.916462	0.725583	0.115891	0.803434	0.0825548	0.0386284	0.519216	0.193191
main_test_0143	62003	41096	0	0	0	0	0	0	0	0		1	0.00102338	0.00010984	0.00618393	0.00474838	0.0160724	0.00319603	0.038173	0.0530043	0.0135399	0.034431
main_test_0143	28549	18059	0	0	0	0	0	0	0	0		1	0.103698	0.00034897	0.465672	0.00057903	0.181614	0.00520245	0.0293456	0.00170672	0.100912	0.148553
main_test_0143	23188	42726	0	0	0	0	0	0	0	0		1	0.00258869	0.00331658	0.032393	0.00350883	0.0294707	0.0096466	0.0342891	0.0226506	0.0137259	0.030643
main_test_0143	79117	56859	0	0	0	0	0	0	0	0		1	0.00605156	0.00201861	0.0918625	0.00485783	0.0159284	0.00790555	0.0567585	0.0312986	0.014189	0.038327
main_test_0143	47963	47200	0	0	0	0	0	0	0	0		1	0.00120559	0.0001356	0.00257723	0.00259547	0.0184435	0.00705289	0.038926	0.0305469	0.0120248	0.030853
main_test_0143	50819	82403	0	0	0	0	0	0	0	0		1	0.00645464	0.00619154	0.00299313	0.0289421	0.0189749	0.0101409	0.0398201	0.0257373	0.012261	0.03013
main_test_0143	13404	42483	0	0	0	0	0	0	0	0		1	0.00091248	0.00013847	0.0048905	0.00330693	0.0130397	0.00461085	0.0116044	0.0372104	0.0182591	0.031055
main_test_0143	46802	26459	0	0	0	0	0	0	0	0		1	0.00146283	0.00010008	0.00589637	0.0025404	0.0131566	0.00161971	0.0421303	0.041293	0.01873	0.044294
main_test_0143	46729	90971	0	0	0	0	0	0	0	0		1	0.00333107	0.0013024	0.0233027	0.00319528	0.00807304	0.0111427	0.0612532	0.0284896	0.0306033	0.066584
main_test_0143	25605	82421	0	0	0	0	0	0	0	0		1	0.00086271	0.00044322	0.00165171	0.00369174	0.110514	0.00732249	0.0153913	0.0222228	0.0125991	0.030438
main_test_0143	81969	65588	0	0	0	0	0	0	0	0		1	0.0221635	0.00267546	0.0674887	0.00845348	0.166133	0.00714259	0.0569329	0.0485478	0.0151728	0.037479
main_test_0143	32969	45098	0	0	0	0	0	0	0	0		1	0.00464795	0.00040257	0.109424	0.010364	0.00099596	0.00566401	0.0239979	0.0707656	0.0197312	0.058586
main_test_0143	83463	37362			0							0
main_test_0144	23905	78859	0	0	0	0	0	0	0	0		1	0.149701	0.00180335	0.00141728	0.121333	0.751072	0.00483396	0.0240846	0.0692594	0.346309	0.304226
main_test_0144	17607	56082	0	0	0	0	0	0	0	0		1	0.013611	0.00034358	0.00250012	0.0109986	0.527997	0.31687	0.115943	0.0289841	0.0709164	0.081394
main_test_0145	67873	76194	0	0	0	0	0	0	0	0		1	0.00299394	0.0007593	0.0045577	0.00152834	0.00218998	0.00636023	0.0147466	0.0210183	0.0390886	0.080132
main_test_0145	74229	54893	0	0	0	0	0	0	0	0		1	0.00078566	3.45e-05	0.00106285	0.00358265	0.00912995	0.00307675	0.033045	0.0160836	0.0317229	0.064905
main_test_0145	13432	38265	0	0	0	0	0	0	0	0		1	0.154614	0.00092023	0.00057937	0.00139625	0.00439496	0.0045624	0.0129718	0.0114375	0.0354444	0.069843
main_test_0145	56620	33133	0	0	0	0	0	0	0	0		1	0.00691776	0.0003122	0.00894756	0.0513284	0.0954427	0.00481139	0.0558287	0.0422142	0.0459806	0.169308
main_test_0145	10375	18908	0	0	0	0	0	0	0	0		1	0.00854608	0.00736289	0.00852425	0.0121676	0.00512929	0.00495739	0.0161371	0.0200704	0.0102005	0.024433
main_test_0145	25970	12200	0	0	0	0	0	0	0	0		1	0.00970874	0.00482171	0.00744391	0.0027384	0.0153681	0.0032241	0.0214546	0.0219729	0.00982724	0.026371
main_test_0145	43318	16898	0	0	0	0	0	0	0	0		1	0.0659737	0.00441349	0.00171834	0.0454104	0.00019044	0.0052419	0.0356628	0.0258319	0.108032	0.190967
main_test_0146	43947	64569	0	0	0	0	0	0	0	0		1	0.00983658	0.00310459	0.0172001	0.00440767	0.0138373	0.00781979	0.0165955	0.032338	0.0100897	0.025308
main_test_0146	124514	64986	0	0	0	0	0	0	0	0		1	0.00986218	0.00203474	0.362876	0.0570683	0.0137723	0.00368431	0.0545711	0.0556869	0.0783271	0.194856
main_test_0146	25622	53836	0	0	0	0	0	0	0	0		1	0.0641431	2.87e-05	0.0596421	0.00940078	0.00156085	0.00467382	0.0244181	0.0801479	0.0394248	0.095779
main_test_0146	93520	54594	0	0	0	0	0	0	0	0		1	0.00335997	2.09e-05	0.0565496	0.00437433	0.0009807	0.00142167	0.0235049	0.0150901	0.058466	0.093874
main_test_0146	63666	23366	0	0	0	0	0	0	0	0		1	0.03845	0.00135358	0.0154859	0.022227	0.00122581	0.0176906	0.0235312	0.0342494	0.0563296	0.192021
main_test_0147	30236	70970	0	0	0	0	0	0	0	0		1	0.00123049	0.00026776	0.0602695	0.012692	0.00738134	0.0111923	0.0234062	0.0455249	0.037042	0.080718
main_test_0147	43796	61368	0	0	0	0	0	0	0	0		1	0.00413103	4.57e-05	0.00133962	0.007784	0.0149849	0.00475248	0.0326292	0.066482	0.0357316	0.076892
main_test_0147	18531	57616	0	0	0	0	0	0	0	0		1	0.0136279	0.00046141	0.00471598	0.00566165	0.00645236	0.00661077	0.0235248	0.00800046	0.0189053	0.032221
main_test_0147	26593	28586	0	0	0	0	0	0	0	0		1	0.00783348	0.0005472	0.00654701	0.0141246	0.00973428	0.009979	0.0222311	0.00999501	0.00963333	0.021986
main_test_0148	21436	49517	0	0	0	0	0	0	0	0		1	0.00542846	8.76e-05	0.00337074	0.00356931	0.00847685	0.00614734	0.043243	0.0231127	0.0163822	0.04091
main_test_0148	47825	22857	0	0	0	0	0	0	0	0		1	0.00178626	2.96e-05	0.00022945	0.00032442	0.00049131	0.00367533	0.0160869	0.0105737	0.0275348	0.041336
main_test_0148	30825	22163	0	0	0	0	0	0	0	0		1	0.00087884	4.65e-05	0.0221362	0.00561857	0.00274094	0.0178828	0.0323684	0.0179098	0.0234302	0.050173
main_test_0148	62271	44282	0	0	0	0	0	0	0	0		1	0.117417	0.00047613	0.00389112	0.0100679	0.21594	0.00335152	0.0144312	0.0318012	0.123456	0.107976
main_test_0148	41051	12842	0	0	0	0	0	0	0	0		1	0.00328195	0.00055854	0.00792618	0.00468202	0.00240377	0.0073768	0.0229691	0.0310799	0.0267788	0.03552
main_test_0149	15798	29937	0	0	0	0	0	0	0	0		1	0.00127734	0.00073855	0.008222	0.00598068	0.0163714	0.00733225	0.0334749	0.0342304	0.0159066	0.042043
main_test_0149	39475	32960	0	0	0	0	0	0	0	0		1	0.0120751	0.00065756	0.0110665	0.00763915	0.0440825	0.00870442	0.0381105	0.0417585	0.0272986	0.043673
main_test_0149	19818	13987	0	0	0	0	0	0	0	0		1	0.00145544	0.00015645	0.0176757	0.0212937	0.0668973	0.0155391	0.0492081	0.0633178	0.0195506	0.044184
main_test_0149	46768	12422	0	0	0	0	0	0	0	0		1	0.00297096	0.00048531	0.0412946	0.0108247	0.0407707	0.00955493	0.0317547	0.0353664	0.0202411	0.035977
main_test_0149	34026	27488	0	0	0	0	0	0	0	0		1	0.00468554	0.00108841	0.00354809	0.00144792	0.00317382	0.00978244	0.0212217	0.0289503	0.0130959	0.031481
main_test_0149	35673	50982	0	0	0	0	0	0	0	0		1	0.00202463	0.00071305	0.00361428	0.00630737	0.0182173	0.011794	0.0623853	0.0191386	0.0110504	0.029153
main_test_0150	38494	23467	0	0	0	0	0	0	0	0		1	0.00407118	0.00125064	0.0151456	0.00322026	0.00468468	0.00950779	0.0169351	0.00727282	0.00901353	0.022284
main_test_0150	16376	33127	0	0	0	0	0	0	0	0		1	0.00141609	0.00120268	0.0043518	0.00147157	0.00701774	0.0112763	0.011409	0.0375094	0.0100204	0.023774
main_test_0150	15234	16486	0	0	0	0	0	0	0	0		1	0.0253892	4.59e-05	0.00387347	0.00127146	0.00432758	0.00852469	0.0188879	0.00683792	0.0249297	0.03413
main_test_0150	44175	32370	0	0	0	0	0	0	0	0		1	0.00167886	0.0003392	0.00497641	0.00212063	0.00192438	0.00595241	0.0147335	0.00669199	0.0102678	0.025956
main_test_0150	26066	22160	0	0	0	0	0	0	0	0		1	0.00480165	0.00102449	0.00104374	0.00093332	0.00262791	0.00648638	0.0310838	0.0089966	0.0106586	0.024714
main_test_0150	39685	43850	0	0	0	0	0	0	0	0		1	0.00137605	0.00120326	0.002356	0.00173404	0.0311192	0.00686075	0.0105886	0.00710029	0.0106212	0.023189
main_test_0151	80567	27804	0	0	0	0	0	0	0	0		1	0.00127875	3.27e-05	0.00139463	0.00341538	0.00763792	0.00530411	0.0265643	0.00640199	0.0159439	0.036316
main_test_0151	60454	33768	0	0	0	0	0	0	0	0		1	0.0488537	2.92e-05	0.00203539	0.00093004	0.00278968	0.00108454	0.0239774	0.00591814	0.0275831	0.070288
main_test_0151	16379	50494	0	0	0	0	0	0	0	0		1	0.00126377	8.16e-06	0.00050062	0.00106578	0.00071259	0.00499797	0.0268453	0.00897147	0.0340272	0.062029
main_test_0151	50001	36378	0	0	0	0	0	0	0	0		1	0.0116924	1.91e-05	0.00370646	0.00348963	0.0171429	0.0101425	0.13863	0.00897762	0.0259838	0.041277
main_test_0151	37740	13969	0	0	0	0	0	0	0	0		1	0.00181334	0.00026359	0.00608372	0.0155951	0.0947722	0.0023018	0.0648816	0.0733262	0.049357	0.089966
main_test_0152	59892	45791	0	0	0	0	0	0	0	0		1	0.00154994	4.69e-05	0.00174402	0.00185066	0.00021329	0.00471712	0.0192748	0.00282152	0.0335419	0.05399
main_test_0152	25082	74116	0	0	0	0	0	0	0	0		1	0.0176816	2.49e-05	0.00254675	0.00700825	0.00217137	0.0109987	0.0585582	0.0383534	0.0433454	0.061081
main_test_0152	17683	37126	0	0	0	0	0	0	0	0		1	0.00034621	5.87e-05	0.00176117	0.00085804	0.00253138	0.0109321	0.0128068	0.00805254	0.0158967	0.028501
main_test_0152	54045	59673	0	0	0	0	0	0	0	0		1	0.0140781	0.00047969	0.00123182	0.00260848	0.00074824	0.00621222	0.0107102	0.00470669	0.0335592	0.048343
main_test_0152	32017	54027	0	0	0	0	0	0	0	0		1	0.00066991	0.00024052	0.0132571	0.00074238	0.00885476	0.00627048	0.0318532	0.0101987	0.0128574	0.026669
main_test_0153	47228	22673	0	0	0	0	0	0	0	0		1	0.0425853	0.0348022	0.0244688	0.040176	0.185065	0.0130743	0.0237463	0.0055511	0.00866113	0.017503
main_test_0153	43055	73151	0	0	0	0	0	0	0	0		1	0.0135046	0.0011795	0.0320383	0.00491775	0.0220658	0.00542783	0.00795911	0.00129882	0.012575	0.024639
main_test_0153	19542	53613	0	0	0	0	0	0	0	0		1	0.00413537	0.0008877	0.00499824	0.00367158	0.0109175	0.00520572	0.023886	0.0181679	0.0135842	0.038349
main_test_0153	26158	32542	0	0	0	0	0	0	0	0		1	0.00124274	0.00039529	0.0127407	0.00401352	0.00060131	0.00533494	0.00995241	0.0686365	0.0278063	0.030855
main_test_0153	27285	57137	0	0	0	0	0	0	0	0		1	0.00372412	0.00051305	0.00454569	0.00557839	0.0409394	0.011115	0.0242135	0.0124372	0.00989275	0.024109
main_test_0153	26223	43639	0	0	0	0	0	0	0	0		1	0.00195566	0.00334341	0.0240481	0.0576691	0.151409	0.0104524	0.0164409	0.0409042	0.0280421	0.038722
main_test_0154	86395	66780	0	0	0	0	0	0	0	0		1	0.139242	0.00301255	0.975577	0.0378287	0.93289	0.32316	0.136014	0.449865	0.101735	0.210892
main_test_0154	117285	34841	0									0
main_test_0154	44014	63062	0	0	0	0	0	0	0	0		1	0.119999	0.020154	0.752681	0.415008	0.988777	0.232299	0.0123184	0.417276	0.742139	0.948931
main_test_0154	52972	87549	0	0		0						0
main_test_0154	81800	83510	0	0		0						0
main_test_0154	82513	20861	0		0							0
main_test_0154	67922	30257	0		0							0
main_test_0154	107838	83026	0		0							0
main_test_0154	120167	47046		0		0						0
main_test_0154	123521	37511			0							0
main_test_0154	51509	92024			0							0
main_test_0154	53652	86643			0							0
main_test_0154	77935	26179		0		0						0
main_test_0155	46054	82429	0	0	0	0	0	0	0	0		1	0.727852	0.0005886	0.0251117	0.132264	0.582233	0.0384142	0.034135	0.0333496	0.0338207	0.049898
main_test_0155	26264	78310	0	0	0	0	0	0	0	0		1	0.0309235	0.00608541	0.931232	0.270566	0.50554	0.236931	0.529436	0.277607	0.301406	0.539687
main_test_0155	61124	33278	0	0	0	0	0	0	0	0		1	0.082267	0.00197839	0.147835	0.742315	0.996777	0.175505	0.239986	0.116285	0.698479	0.827497
main_test_0155	75356	75666	0									0
main_test_0155	72105	68433	0									0
main_test_0155	67845	66853	0									0
main_test_0155	60429	67060	0									0
main_test_0155	66487	69840		0	0	0						0
main_test_0156	75015	69908	0	0		0						0
main_test_0156	20620	59082	0	0	0	0	0	0	0	0		1	0.0285771	0.00394435	0.118285	0.0236705	0.00731353	0.0724414	0.162344	0.539953	0.191237	0.194628
main_test_0156	27439	17020	0	0	0	0	0	0	0	0		1	0.00647152	0.00208031	0.154715	0.0148744	0.028946	0.0140432	0.100419	0.0741765	0.259849	0.253835
main_test_0157	52364	67490	0	0	0	0	0	0	0	0		1	0.0008526	9.86e-05	0.00216952	0.00259704	0.00041213	0.00424371	0.0234582	0.0059097	0.0114619	0.030863
main_test_0157	71896	61513	0	0	0	0	0	0	0	0		1	0.00189657	0.00082275	0.00922969	0.00231016	0.0004175	0.00747187	0.0183248	0.00523918	0.0989689	0.092825
main_test_0157	29510	51336	0	0	0	0	0	0	0	0		1	0.00275462	5.51e-05	0.029603	0.00274395	0.00187553	0.0186051	0.0197533	0.0123329	0.0328581	0.058395
main_test_0157	53909	22022	0	0	0	0	0	0	0	0		1	0.00098244	1.05e-05	0.00812672	0.0006359	0.00013143	0.00414626	0.030383	0.019559	0.0236973	0.059501
main_test_0158	11287	38946	0	0	0	0	0	0	0	0		1	0.00868365	0.00250427	0.00168786	0.00251799	0.00529454	0.00747652	0.0147733	0.00234915	0.0088702	0.01972
main_test_0158	12783	23897	0	0	0	0	0	0	0	0		1	0.0108652	0.00134891	0.00926635	0.00498083	0.00629899	0.00580068	0.0212676	0.00144199	0.018649	0.027306
main_test_0158	46754	21985	0	0	0	0	0	0	0	0		1	0.057937	0.0002235	0.00249606	0.00252193	0.0087155	0.00468799	0.00935229	0.0283356	0.0307167	0.043285
main_test_0159	51917	67718	0	0	0	0	0	0	0	0		1	0.00700595	0.00028935	0.0916087	0.0126142	0.0053686	0.00570966	0.0209488	0.0731923	0.0888566	0.213138
main_test_0159	81976	67271	0	0	0	0	0	0	0	0		1	0.00341155	3.38e-05	0.0120569	0.00374973	0.00499023	0.0166654	0.0684265	0.55561	0.0837507	0.208304
main_test_0159	23300	51088	0	0	0	0	0	0	0	0		1	0.00496515	0.00040614	0.00956418	0.130394	0.0899999	0.00728388	0.0246492	0.054625	0.0666856	0.155976
main_test_0160	50206	31810	0	0	0	0	0	0	0	0		1	0.00069826	0.00012177	0.00282596	0.00547051	0.00315853	0.00311324	0.0206306	0.0186184	0.0150835	0.029328
main_test_0161	78418	73448	0	0	0	0	0	0	0	0		1	0.0154021	0.00012336	0.0152537	0.00255174	0.0142444	0.00349917	0.0146217	0.0911797	0.132895	0.120006
main_test_0161	53040	70691	0	0	0	0	0	0	0	0		1	0.00607454	7.52e-05	0.0983177	0.0167368	0.0155295	0.0226879	0.0405885	0.203974	0.0579813	0.124547
main_test_0161	23564	64603	0	0	0	0	0	0	0	0		1	0.010881	5.02e-05	0.0117127	0.00279595	0.00893134	0.00386452	0.0387511	0.0672279	0.077951	0.210249
main_test_0161	83628	58821	0	0	0	0	0	0	0	0		1	0.00634214	0.00027511	0.147561	0.0028785	0.0067534	0.00706143	0.0229431	0.0374617	0.0499594	0.155413
main_test_0161	58298	48764	0	0	0	0	0	0	0	0		1	0.0223599	6.85e-05	0.0967679	0.0316851	0.00405974	0.00868903	0.0378145	0.095957	0.113806	0.232687
main_test_0161	79283	25400	0	0	0	0	0	0	0	0		1	0.00219959	2.15e-05	0.0640822	0.00905763	0.0504122	0.00072683	0.0342199	0.065236	0.0305529	0.080522
main_test_0161	62637	12091	0	0	0	0	0	0	0	0		1	0.00077087	0.00025651	0.00328152	0.00148767	0.00477017	0.00496904	0.0137442	0.0522385	0.0817129	0.196239
main_test_0162	65355	33518	0	0	0	0	0	0	0	0		1	0.0591976	0.00015084	0.046031	0.0414645	0.00276534	0.0174791	0.159158	0.0364944	0.133592	0.273866
main_test_0163	83770	73708	0	0	0	0	0	0	0	0		1	0.00959131	0.00460113	0.0151072	0.00540461	0.0590226	0.00589567	0.021397	0.0282754	0.0102118	0.024149
main_test_0163	20765	73468	0	0	0	0	0	0	0	0		1	0.00062968	2.31e-05	0.00288856	0.199502	0.0912085	0.00593504	0.0218337	0.0638033	0.0278093	0.062592
main_test_0163	33268	37369	0	0	0	0	0	0	0	0		1	0.0125246	0.0251095	0.0557421	0.204398	0.0500868	0.0163702	0.117968	0.081663	0.0496452	0.156566
main_test_0163	110787	67374	0		0							0
main_test_0163	97671	41625	0		0							0
main_test_0163	105664	55961		0		0						0
main_test_0164	52516	44881	0	0	0	0	0	0	0	0		1	0.0161344	0.00014809	0.0285762	0.0442998	0.0338201	0.0112838	0.00925269	0.00702997	0.0382456	0.088308
main_test_0164	80456	36670	0	0	0	0	0	0	0	0		1	0.00393941	0.00064981	0.00920526	0.0148177	0.0127771	0.00426027	0.066532	0.0281488	0.0203815	0.052592
main_test_0165	84355	32964	0	0	0	0	0	0	0	0		1	0.00918611	0.00011866	0.00630762	0.0038263	0.00111233	0.00121429	0.00638496	0.110778	0.0660473	0.138372
main_test_0165	37979	44552	1	1	1	1	1	1	1	1		1	0.978056	0.999712	0.990189	0.999948	0.999906	0.134513	0.429804	0.981085	0.985869	0.99813
main_test_0165	71991	58736	0	0	0	0	0	0	0	0		1	0.00404903	5.95e-06	0.00198084	0.00039866	0.00104857	0.00013085	0.00348523	0.00086617	0.0135026	0.038219
main_test_0166	27587	24142	0	0	0	0	0	0	0	0		1	0.00082404	0.00065603	0.00582446	0.00048934	0.00142166	0.00263426	0.0141554	0.00450155	0.0399029	0.102032
main_test_0166	18476	12587	0	0	0	0	0	0	0	0		1	0.00124389	0.00014401	0.00414296	0.0005099	0.00092847	0.00321892	0.0181134	0.00183689	0.0114763	0.024298
main_test_0166	75417	81756	0	0	0	0	0	0	0	0		1	0.00645374	0.00073527	0.0102241	0.00352485	0.0196304	0.0136941	0.0245998	0.00688929	0.0189174	0.039734
main_test_0166	63546	65166	0	0	0	0	0	0	0	0		1	0.0008533	7.74e-06	0.0179481	0.00060977	0.00019362	0.00152026	0.0274898	0.00614953	0.0125771	0.030633
main_test_0166	61185	43641	0	0	0	0	0	0	0	0		1	0.0066103	0.0023668	0.0221781	0.00180496	0.00369885	0.00548074	0.0126359	0.00055344	0.00962652	0.024571
main_test_0166	62730	35635	0	0	0	0	0	0	0	0		1	0.00510283	0.00131428	0.0190383	0.00373568	0.00456509	0.00420406	0.0263692	0.00173978	0.00996092	0.022035
main_test_0167	132188	36051	0	0	0	0	0	0	0	0		1	0.00411551	0.0016429	0.00942915	0.0132716	0.0227597	0.0153142	0.0224661	0.0600803	0.0562065	0.04338
main_test_0167	115819	51823	1	1	1	1	1	1	1	1	Micro	1	0.99444	0.998111	0.985871	0.999584	0.999986	0.931398	0.632694	0.657214	0.718469	0.849165
main_test_0167	125605	20223	1	1	1	1	1	1	1	1		1	0.996166	0.99976	0.991706	0.999639	0.989309	0.948042	0.945372	0.44208	0.950248	0.8585
main_test_0167	152849	31894	0	0	0	0	0	0	0	0		1	0.121801	4.99e-05	0.00477945	0.0110336	0.0088423	0.0405574	0.0335319	0.0652983	0.0161242	0.028546
main_test_0167	113955	80092	1	1	1	1	1	1	1	1		1	0.999951	0.999999	0.999849	0.999999	0.999999	0.999992	0.999364	0.974949	0.998906	0.999958
main_test_0167	66899	45605	1	1	1	1	1	1	1	1		1	0.999994	1	1	1	1	1	0.999979	0.966395	0.999983	0.999999
main_test_0167	25554	61894	1	1	1	1	1	1	1	1		1	0.999939	0.999996	1	1	1	0.986047	0.999983	0.992748	0.999829	0.999996
main_test_0168	19892	22644	1	1	1	1	1	1	1	1		1	0.999929	0.999998	0.999989	0.999998	1	0.999991	0.998833	0.995948	0.999869	0.999987
main_test_0168	43589	47358	1	1	1	1	1	1	1	1		1	0.999978	0.999999	0.999996	0.99999	1	0.99415	0.983422	0.996995	0.999742	0.999938
main_test_0168	61831	52779	0	0	0	0	0	0	0	0		1	0.00225036	3.78e-05	0.00256565	0.001689	0.0192251	0.00453595	0.145616	0.0714409	0.0183003	0.053052
main_test_0168	74112	72888	0	0	0	0	0	0	0	0		1	0.0113894	0.00170844	0.00227281	0.00517147	0.0694282	0.349165	0.0982706	0.0567673	0.019039	0.042571
main_test_0168	39196	71967	0	0	0	0	0	0	0	0		1	0.0915682	0.00587031	0.00348892	0.0123454	0.00545144	0.00330886	0.100147	0.19627	0.0994785	0.097752
main_test_0168	61422	13148	1	1	1	1	1	1	1	1		1	0.992752	0.496136	0.882577	0.940241	0.333222	0.401407	0.228553	0.683806	0.538489	0.713417
main_test_0168	43119	21230	0	0	0	0	0	0	0	0		1	0.818834	0.123887	0.0107495	0.00415122	0.168999	0.0208454	0.0884363	0.0457015	0.0719937	0.142287
main_test_0168	16181	67659	0	0	0	0	0	0	0	0		1	0.003204	0.00046753	0.0153969	0.00670504	0.00613436	0.0154664	0.0182278	0.0568197	0.0493534	0.092642
main_test_0168	19397	44647	1	1	1	1	1	1	1	1		1	0.997198	0.999979	0.999426	0.999894	0.998132	0.998388	0.827783	0.882913	0.975094	0.995714
main_test_0168	73833	32267	0	0	0	0	0	0	0	0		1	0.0501255	0.00035707	0.31056	0.0530686	0.625197	0.2297	0.476246	0.559946	0.376998	0.215706
main_test_0169	60911	43903	1	1	1	1	1	1	1	1		1	0.999994	1	0.999994	1	1	0.999299	0.999815	0.998867	0.999989	0.999999
main_test_0169	28938	63763	1	1	1	1	1	1	1	1		1	0.999966	1	0.99979	0.999998	0.999995	0.98883	0.997117	0.954001	0.971204	0.998454
main_test_0169	92348	62458	1	1	1	1	1	1	1	1	Micro	1	0.942927	0.996028	0.391854	0.975993	0.946833	0.883347	0.43627	0.52361	0.370877	0.739086
main_test_0169	26680	15916	0	0	0	0	0	0	0	0		1	0.203527	0.00205902	0.0068698	0.0233231	0.0262253	0.208611	0.270647	0.121986	0.284942	0.544876
main_test_0170	105584	58793	1	1	1	1	1	1	1	1		1	0.999862	0.999982	0.99985	0.999997	1	0.993524	0.999168	0.877288	0.999373	0.999956
main_test_0170	85782	12860	1	1	1	1	1	1	1	1	Micro	1	0.944592	0.835732	0.997459	0.782212	0.557161	0.911789	0.388222	0.88634	0.850213	0.790768
main_test_0170	80936	78040	1	1	1	1	1	1	1	1		1	0.998841	0.999945	0.999695	0.999973	0.996972	0.996906	0.966768	0.969535	0.471507	0.814706
main_test_0170	45402	27451	1	1	1	1	1	1	1	1		1	0.999961	1	0.999845	0.999998	0.997968	0.999995	0.99961	0.959326	0.997244	0.999912
main_test_0170	54855	79779	1	1	1	1	1	1	1	1		1	0.997813	0.997289	0.999946	0.9947	0.454124	0.996114	0.985388	0.903601	0.898201	0.950565
main_test_0171	138579	56975	1	1	1	1	1	1	1	1	Micro	1	0.99454	0.992256	0.561067	0.935174	0.72721	0.943168	0.992431	0.644485	0.950136	0.994793
main_test_0171	68356	28795	1	1	1	1	1	1	1	1		1	0.703231	0.110281	0.908873	0.0390008	0.102865	0.396334	0.364607	0.578375	0.843745	0.862637
main_test_0171	106176	80652	1	1	1	1	1	1	1	1		1	0.855617	0.994166	0.986318	0.993839	0.998507	0.978538	0.656375	0.885115	0.708642	0.897055
main_test_0171	96167	28905	1	1	1	1	1	1	1	1		1	0.99792	0.999998	0.999999	0.999942	0.999825	0.992659	0.912458	0.988408	0.928188	0.996921
main_test_0171	57551	94858	1	1	1	1	1	1	1	1		1	0.999959	0.999352	0.980588	0.999952	0.999988	0.981081	0.967442	0.991846	0.992286	0.999801
main_test_0171	23925	16697	1	1	1	1	1	1	1	1	Micro	1	0.999873	0.999935	0.998844	0.895207	0.999021	0.999169	0.993154	0.67334	0.479038	0.868358
main_test_0171	133716	22722	1	1	1	1	1	1	1	1		1	0.999995	0.999999	0.999856	1	1	0.78451	0.999832	0.999272	0.999994	0.999999
main_test_0171	17881	86469	1	1	1	1	1	1	1	1	Micro	1	0.998366	0.999773	0.69496	0.750288	0.182783	0.996636	0.963154	0.560685	0.968153	0.965633
main_test_0172	66629	77154	1	1	1	1	1	1	1	1		1	0.964806	0.54771	0.888592	0.519233	0.604747	0.391058	0.18371	0.594001	0.20804	0.34583
main_test_0172	91752	24275	1	1	1	1	1	1	1	1	Micro	1	0.868707	0.974557	0.919664	0.999183	0.999979	0.969792	0.584718	0.352771	0.317863	0.26372
main_test_0172	102375	52531	0	0	0	0	0	0	0	0		1	0.00720897	0.00050247	0.002979	0.0142623	0.0184089	0.0469733	0.041036	0.0495749	0.0692343	0.158448
main_test_0172	64970	56797	1	1	1	1	1	1	1	1		1	0.99998	0.999999	0.999869	0.999965	0.998625	0.999594	0.997522	0.93075	0.89249	0.993414
main_test_0172	75163	19096	0	0	0	0	0	0	0	0		1	0.502303	0.718248	0.893876	0.646285	0.459066	0.676882	0.750528	0.0462526	0.376457	0.288116
main_test_0172	81414	56701	1	1	1	1	1	1	1	1		1	0.999997	1	0.999997	1	1	0.999921	0.999833	0.997134	0.988444	0.997999
main_test_0172	46956	23748	1	1	1	0	1	1	1	1	Micro	1	0.424923	0.032662	0.0069759	0.0405202	0.00456851	0.0301611	0.274082	0.542609	0.189264	0.337909
main_test_0172	48853	5912	0	0	0	0	0	0	0	0		1	0.409481	0.915962	0.203721	0.220525	0.958519	0.011776	0.087849	0.0584159	0.0661611	0.187181
main_test_0172	32867	48088	1	1	1	1	1	1	1	1		1	0.999976	0.999999	0.99839	0.999988	0.999994	0.998424	0.997587	0.964373	0.999496	0.999413
main_test_0172	34598	32301	0	0	0	0	0	0	0	0		1	0.00180257	2.05e-05	0.00108741	0.00046942	0.00042056	0.00188714	0.0158916	0.023897	0.043921	0.06873
main_test_0172	43587	60303	1	1	1	1	1	1	1	1	Micro	1	0.999442	0.999672	0.999234	0.995422	0.876499	0.991204	0.97656	0.973309	0.919495	0.955649
main_test_0172	19397	58657	1	1	1	1	1	1	1	1		1	0.989184	0.999949	0.983567	0.999949	0.999949	0.967289	0.979001	0.986499	0.841346	0.967663
main_test_0172	58822	36725	1	1	1	1	1	1	1	1		1	0.99927	0.999995	0.999458	0.998725	0.998885	0.991916	0.932431	0.413557	0.569171	0.798218
main_test_0172	89148	71655		1		1						0
main_test_0172	113096	37307	1	1	1	1	1	1	1	1		1	0.999981	0.999996	0.999457	0.999966	0.999999	0.984751	0.998608	0.99744	0.99968	0.999901
main_test_0173	55187	52000	0	0	0	0	0	0	0	0		1	0.0786838	6.11e-05	0.00869736	0.00081057	0.407154	0.0034073	0.0299999	0.00348859	0.0522986	0.058739
main_test_0173	118153	12732	0	0	0	0	0	0	0	0		1	0.0235717	1.16e-06	0.00155997	0.0273743	0.00634806	0.0029803	0.00512786	0.00622357	0.0695066	0.105448
main_test_0174	61511	52113				0						0
main_test_0174	35687	24985	0	0	0	0	0	0	0	0		1	0.0008523	3.81e-06	0.00127446	0.00173655	0.00437105	0.00231787	0.0226852	0.0136626	0.0125704	0.02852
main_test_0175	65037	41455	0	0	0	0	0	0	0	0		1	0.00178622	0.00047414	0.00160548	0.00247278	0.00404662	0.0017074	0.0376679	0.0141251	0.0218246	0.046559
main_test_0175	16755	38392	0	0	0	0	0	0	0	0		1	0.00172462	0.0002606	0.00171826	0.00092165	0.00479564	0.00701504	0.0262609	0.00923984	0.0200876	0.034976
main_test_0175	55959	16726	0	0	0	0	0	0	0	0		1	0.00243058	0.00034213	0.00081354	0.00079694	0.00139629	0.0057678	0.029004	0.0233886	0.0128698	0.029869
main_test_0175	13288	12612	0	0	0	0	0	0	0	0		1	0.00380686	0.00031192	0.00721012	0.00202184	0.00620888	0.0032646	0.0319564	0.0028239	0.0236154	0.046297
main_test_0175	37152	16407	0	0	0	0	0	0	0	0		1	0.00282428	0.000279	0.00161005	0.00390055	0.00078386	0.00259936	0.0201053	0.0284758	0.0164564	0.053486
main_test_0176	19141	24363	0	0	0	0	0	0	0	0		1	0.00833663	0.00455757	0.00241019	0.00131979	0.0102889	0.00830444	0.0144061	0.00925877	0.0111024	0.02484
main_test_0176	35853	74182	0	0	0	0	0	0	0	0		1	0.0224973	0.00874081	0.0087255	0.00355572	0.00954143	0.0096655	0.0225152	0.00983973	0.0104417	0.025281
main_test_0176	19468	11411	0	0	0	0	0	0	0	0		1	0.016349	0.0190094	0.00755602	0.00524779	0.0359589	0.00607037	0.0263561	0.00669385	0.0119224	0.029315
main_test_0176	53671	63752	0	0	0	0	0	0	0	0		1	0.00104591	9.47e-05	0.00393151	0.00057185	0.00031101	0.00576183	0.0155123	0.0609497	0.0109523	0.027884
main_test_0176	40900	32141	0	0	0	0	0	0	0	0		1	0.00286062	0.00106331	0.00188638	0.0007548	0.00030884	0.00387265	0.0147452	0.00245045	0.011124	0.023914
main_test_0176	28681	26130	0	0	0	0	0	0	0	0		1	0.0160336	0.0157774	0.0123115	0.00326372	0.0376651	0.00487911	0.0159915	0.00113405	0.00894315	0.021428
main_test_0176	47647	17399	0	0	0	0	0	0	0	0		1	0.00717145	0.00333809	0.00346716	0.00105561	0.00706619	0.00533202	0.0241169	0.00162596	0.0133274	0.02656
main_test_0177	21857	37001	0	0	0	0	0	0	0	0		1	0.00105034	9.99e-05	0.0113381	0.00270482	0.00160655	0.0114792	0.0197306	0.0357496	0.0115524	0.02679
main_test_0177	57713	42777	0	0	0	0	0	0	0	0		1	0.00711879	0.00199281	0.00692277	0.00524988	0.0130775	0.00854743	0.0210445	0.075234	0.00979226	0.02565
main_test_0177	73310	28080	0	0	0	0	0	0	0	0		1	0.00709547	0.00058013	0.00342904	0.00356014	0.00367372	0.00251069	0.0353245	0.0663219	0.0172665	0.040338
main_test_0177	71020	43197	0	0	0	0	0	0	0	0		1	0.0060453	0.00019347	0.00374219	0.00198319	0.00183499	0.011921	0.0367454	0.0429849	0.0119389	0.031229
main_test_0177	32055	25982	0	0	0	0	0	0	0	0		1	0.0043825	0.00080731	0.0116907	0.00194494	0.00321407	0.00202613	0.0312944	0.0264448	0.0124917	0.030944
main_test_0177	17589	10018	0	0	0	0	0	0	0	0		1	0.00687073	0.00173128	0.00142181	0.00275292	0.00316906	0.00739697	0.0288425	0.0499692	0.012795	0.030863
main_test_0177	9932	27216	0	0	0	0	0	0	0	0		1	0.00193087	0.00111886	0.00925008	0.00137705	0.00876497	0.00651366	0.0127025	0.0278247	0.011431	0.035961
main_test_0177	52914	24563	0	0	0	0	0	0	0	0		1	0.00600114	0.0026794	0.00117139	0.00191508	0.00230172	0.00828768	0.0206896	0.174727	0.0116686	0.025806
main_test_0178	22404	61824	0	0	0	0	0	0	0	0		1	0.0008944	0.00079382	0.00307062	0.0134642	0.0589829	0.011297	0.0322773	0.00611404	0.0265105	0.048858
main_test_0178	92893	49018	0	0	0	0	0	0	0	0		1	0.00069279	3.29e-05	0.00432937	0.00426276	0.00238528	0.00532888	0.139948	0.00919445	0.0390962	0.074463
main_test_0178	23326	43510	0	0	0	0	0	0	0	0		1	0.00053875	0.00036288	0.00222968	0.00500373	0.0001192	0.0073436	0.0226236	0.00374646	0.0155025	0.034877
main_test_0178	49167	64089	0	0	0	0	0	0	0	0		1	0.00172818	0.00026215	0.00423201	0.00122172	0.00038521	0.00456594	0.0740096	0.00609496	0.0703996	0.137173
main_test_0178	15063	75586	0	0	0	0	0	0	0	0		1	0.00166327	0.00011463	0.00302453	0.00613738	0.00623863	0.00824872	0.0456228	0.0165631	0.0128543	0.035322
main_test_0178	80432	22051	0	0	0	0	0	0	0	0		1	0.00284226	0.00047559	0.00281801	0.00092557	0.00890651	0.00807061	0.0365378	0.00199164	0.0336155	0.041398
main_test_0178	58188	79276	0		0	0						0
main_test_0178	68694	33040	0	0	0	0	0	0	0	0		1	0.00098072	0.00081138	0.0144505	0.0008789	0.00107071	0.00629903	0.0356143	0.00196625	0.0193268	0.047437
main_test_0178	64682	54676	0	0	0	0	0	0	0	0		1	0.00105385	2.27e-05	0.00510745	0.00061309	0.00100414	0.00833019	0.0161338	0.00601873	0.0484026	0.078839
main_test_0179	32773	41471	0	0	0	0	0	0	0	0		1	0.00176118	0.00018989	0.0045694	0.0255968	0.00861489	0.00785042	0.0845238	0.0196362	0.0252991	0.029545
main_test_0179	34668	22201	0	0	0	0	0	0	0	0		1	0.00543864	0.00058097	0.00507446	0.00557483	0.00817305	0.00633786	0.0310581	0.01641	0.0118234	0.029918
main_test_0179	88619	28886	0	0	0	0	0	0	0	0		1	0.0139065	0.00070175	0.0159627	0.0999799	0.0528604	0.0241647	0.0903775	0.034341	0.0222191	0.060179
main_test_0179	69210	21296	0	0	0	0	0	0	0	0		1	0.00085134	0.00016208	0.0166722	0.00279468	0.00059713	0.00428009	0.0420534	0.0229921	0.0214308	0.046782
main_test_0179	15837	26933	0	0	0	0	0	0	0	0		1	0.00580302	4.91e-05	0.00617221	0.00072821	0.00020268	0.00755207	0.0592141	0.0392881	0.0184437	0.036499
main_test_0179	84646	10615	0	0	0	0	0	0	0	0		1	0.00522168	0.00093837	0.0038006	0.00727484	0.0105303	0.0064609	0.0318089	0.0100599	0.0113575	0.027626
main_test_0180	90279	42245	0	0	0	0	0	0	0	0		1	0.0022386	0.00069524	0.00289126	0.00112049	0.00833562	0.00860953	0.0202083	0.00301943	0.00986565	0.026627
main_test_0180	29438	9195	0	0	0	0	0	0	0	0		1	0.00530831	0.00214053	0.0157597	0.00263962	0.0469057	0.00567695	0.0256926	0.00184847	0.0106121	0.02378
main_test_0180	10661	10021	0	0	0	0	0	0	0	0		1	0.00346793	0.00283584	0.00631014	0.00284364	0.00812847	0.00743129	0.0270359	0.00206076	0.0124566	0.0285
main_test_0180	28154	27632	0	0	0	0	0	0	0	0		1	0.00121979	0.00302529	0.00330111	0.0009572	0.00988324	0.00352988	0.0101922	0.00183616	0.00992791	0.022833
main_test_0180	16627	22339	0	0	0	0	0	0	0	0		1	0.00557092	0.00168824	0.00804734	0.00078546	0.0125275	0.00747904	0.0282404	0.00250851	0.0301814	0.037805
main_test_0180	79650	26649	0	0	0	0	0	0	0	0		1	0.00314959	0.00156512	0.0129753	0.00159729	0.022834	0.00894008	0.0247792	0.00403439	0.00992159	0.023116
main_test_0180	77505	44792	0	0	0	0	0	0	0	0		1	0.00568487	0.00094847	0.0045813	0.00475683	0.0106916	0.00506044	0.0296566	0.00268174	0.0116486	0.027129
main_test_0180	65042	38470	0	0	0	0	0	0	0	0		1	0.00464871	0.00219867	0.00365115	0.00198349	0.00784304	0.00575062	0.0210846	0.00140857	0.0114732	0.022169
main_test_0181	113999	33741	0	0	0	0	0	0	0	0		1	0.00471693	0.00011404	0.00082233	0.00107462	0.00073574	0.00113043	0.0198377	0.0296641	0.0254861	0.061566
main_test_0181	37702	89086	0	0	0	0	0	0	0	0		1	0.0719067	0.00025138	0.0764482	0.104214	0.0283366	0.00803404	0.0266927	0.053287	0.0678332	0.12241
main_test_0181	49631	48016	0	0	0	0	0	0	0	0		1	0.167707	0.0005087	0.0764695	0.201618	0.0545462	0.00388213	0.0415533	0.460313	0.412101	0.475067
main_test_0182	82503	39953	0	0	0	0	0	0	0	0		1	0.0116114	4.45e-05	0.0060795	0.00839339	0.0562149	0.00356204	0.015679	0.0161763	0.0253552	0.06
main_test_0182	104743	26061	0	0	0	0	0	0	0	0		1	0.262976	0.00492443	0.241432	0.031311	0.0152699	0.0040655	0.0549538	0.157219	0.0514042	0.072202
main_test_0182	91250	18276	0	0	0	0	0	0	0	0		1	0.0950254	0.00298975	0.0511452	0.0717582	0.00986992	0.00814601	0.0117625	0.109184	0.448302	0.399028
main_test_0182	41171	29971	1	1	0	1	1	1	1	1	Micro	1	0.986203	0.999216	0.644915	0.99595	0.0509283	0.968012	0.900732	0.833347	0.0561102	0.172712
main_test_0183	39812	64115	0	0	0	0	0	0	0	0		1	0.00087494	0.00023147	0.00489506	0.00161598	0.00320209	0.00785527	0.0165171	0.00965519	0.017338	0.036959
main_test_0183	17946	18021	1	1	1	1	1	1	1	1		1	0.984538	0.991096	0.0461909	0.642314	0.928558	0.371778	0.1326	0.848314	0.0672798	0.190064
main_test_0183	81158	15108	1	1	1	1	1	1	1	1		1	0.981024	0.999402	0.60655	0.965775	0.728811	0.924201	0.716661	0.950449	0.495038	0.570166
main_test_0183	85441	73039	0	0	0	0	0	0	0	0		1	0.0487327	0.00045974	0.00482172	0.0015544	0.00814151	0.00616517	0.0410419	0.0257187	0.0106469	0.024891
main_test_0183	76047	60978	0	0	0	0	0	0	0	0		1	0.00123846	0.00023733	0.00754106	0.00121006	0.00920582	0.0078257	0.0264904	0.02529	0.0109617	0.027225
main_test_0183	55141	84219	0	0	0	0	0	0	0	0		1	0.00142679	9.41e-05	0.00081303	0.00126368	0.00469936	0.00898664	0.0180759	0.0108434	0.00931737	0.02151
main_test_0183	45165	54972	0	0	0	0	0	0	0	0		1	0.00499209	0.0113144	0.00548867	0.00726882	0.0526406	0.00553583	0.0227396	0.0125122	0.00995942	0.021423
main_test_0183	48759	24611	1	1	1	1	1	1	1	1		1	0.931065	0.99243	0.600676	0.857685	0.809238	0.392217	0.272565	0.384633	0.0473596	0.104215
main_test_0183	80455	42100	1	1	1	1	1	1	1	1	Micro	1	0.989501	0.998171	0.054372	0.763846	0.752814	0.807123	0.415604	0.469406	0.0555071	0.181095
main_test_0183	33753	39802	1	1	1	1	1	1	1	1	Micro	1	0.999688	0.999998	0.964521	0.980416	0.994568	0.96323	0.870929	0.729132	0.230261	0.25829
main_test_0184	42661	41847	1	1	1	1	1	1	1	1	Micro	1	0.998442	0.998994	0.998691	0.994805	0.991569	0.984851	0.233509	0.0568381	0.0760412	0.187646
main_test_0184	58643	64301	0	0	0	0	0	0	0	0		1	0.00406046	0.0001276	0.0296985	0.0134419	0.00152479	0.0182181	0.0670951	0.0384202	0.0121815	0.032119
main_test_0184	21114	54405	0	0	0	0	0	0	0	0		1	0.00172646	0.00014912	0.00156421	0.0313189	0.00488436	0.00497733	0.0342888	0.0411475	0.0158856	0.039737
main_test_0184	82060	57508	0	0	0	0	0	0	0	0		1	0.00131409	0.0001096	0.00190955	0.00360876	0.00196323	0.00234122	0.0146492	0.0593762	0.0159227	0.042581
main_test_0184	69502	52992	0	0	0	0	0	0	0	0		1	0.00373304	0.0010579	0.0570872	0.163933	0.0200941	0.131949	0.0109	0.00891131	0.0222395	0.032128
main_test_0184	14955	23973	1	1	1	1	1	1	1	1		1	0.997065	0.978437	0.0510591	0.530727	0.160768	0.91996	0.0203045	0.26663	0.174287	0.181305
main_test_0184	73239	31275	0	0	0	0	0	0	0	0		1	0.00126825	0.00061679	0.00150875	0.00187734	0.00185243	0.00582399	0.019977	0.0280944	0.0317707	0.041467
main_test_0185	27176	10830	0	0	0	0	0	0	0	0		1	0.00704247	7.35e-05	0.00997395	0.00279491	0.0214335	0.00907685	0.0332575	0.0198045	0.0137777	0.030084
main_test_0185	22383	39778	1	1	1	1	1	1	1	1		1	0.995637	0.925403	0.376514	0.717891	0.9917	0.985429	0.846262	0.753078	0.355819	0.227887
main_test_0185	13873	22177	0	0	0	0	0	0	0	0		1	0.00112943	4.3e-05	0.00058232	0.00037384	0.00631025	0.00457459	0.0251215	0.00243843	0.0122292	0.030136
main_test_0185	35251	43681	1	0	1	1	1	1	1	1	Micro	1	0.970077	0.796968	0.0222481	0.0187744	0.835215	0.136241	0.883719	0.888388	0.010528	0.022002
main_test_0185	33301	22881	0	0	0	0	0	0	0	0		1	0.00235348	0.00087123	0.0090124	0.00180535	0.00883922	0.011269	0.0395809	0.00405777	0.0117521	0.02613
main_test_0185	47248	33189	0	0	0	0	0	0	0	0		1	0.0101884	0.00384758	0.0069683	0.00150813	0.0112604	0.0109814	0.0494224	0.00182469	0.0102433	0.024577
main_test_0186	27942	83955	0	0	0	0	0	0	0	0		1	0.00292877	7.28e-05	0.0079209	0.00279061	0.00236645	0.0072072	0.0177911	0.00405872	0.0181009	0.031117
main_test_0186	135881	87966	0	0	0	0	0	0	0	0		1	0.00041182	1.56e-05	0.00578101	0.00067357	0.00493735	0.0049725	0.0517765	0.00395627	0.041129	0.037836
main_test_0186	20591	43278	1	1	1	1	1	1	1	1		1	0.999598	0.999945	0.987546	0.945284	0.97292	0.99954	0.928654	0.492708	0.23035	0.520892
main_test_0186	62177	25179	1	1	1	1	1	1	1	1	Micro	1	0.998856	0.999711	0.711015	0.96283	0.986085	0.869159	0.765155	0.957926	0.943626	0.937993
main_test_0186	58707	71673	0	0	0	0	0	0	0	0		1	0.00274778	9.16e-05	0.00863895	0.00230821	0.00811491	0.0174831	0.0390868	0.00294761	0.0322487	0.089162
main_test_0186	127820	60735	0	0	0	0	0	0	0	0		1	0.00193929	2.62e-05	0.00074992	0.00282122	0.00510914	0.00375292	0.0176898	0.00700647	0.0340425	0.066886
main_test_0186	117570	93394	0	0	0	0	0	0	0	0		1	0.00049044	1.78e-05	0.0025112	0.00254848	0.0126284	0.0103276	0.0332953	0.0054517	0.0188048	0.032348
main_test_0186	140012	29825	0	0	0	0	0	0	0	0		1	0.00065181	6.5e-05	0.00276587	0.00907423	0.00288433	0.016789	0.0173096	0.0144651	0.0415491	0.1265
main_test_0186	73612	48067	0	0	1	0	0	1	0	0		1	0.00148377	0.00148482	0.041101	0.0487586	0.238691	0.0177471	0.0276014	0.0090773	0.105453	0.070083
main_test_0186	110342	76413	0	0	0	0	0	0	0	0		1	0.00257608	0.00022419	0.00162086	0.0271343	0.0140558	0.00507946	0.0343615	0.0105233	0.0907678	0.114941
main_test_0186	96860	25600	0	0	0	0	0	0	0	0		1	0.00340188	5.92e-06	0.00179845	0.00733101	0.0034546	0.00718714	0.035029	0.00441794	0.0636399	0.171557
main_test_0186	88953	62755	1	1	1	1	1	1	1	1		1	0.998804	0.999243	0.999996	0.999611	0.997614	0.991616	0.961096	0.549144	0.997346	0.988498
main_test_0187	55155	30003	0	0	0	0	0	0	0	0		1	0.00348343	0.00014117	0.0194925	0.00740421	0.0145313	0.00773745	0.0264841	0.0402343	0.0134719	0.034544
main_test_0187	39034	33372	1	1	1	1	1	1	1	1		1	0.999762	0.999999	0.958171	0.999962	0.999889	0.998006	0.390607	0.82696	0.805662	0.969174
main_test_0187	14024	65149	1	1	1	1	1	1	1	1		1	0.999923	1	0.999323	0.999869	0.999974	0.999741	0.995518	0.912376	0.781147	0.954483
main_test_0187	86377	59104	0	0	0	0	0	0	0	0		1	0.00321141	1.51e-05	0.00789669	0.00385796	0.0171076	0.00714553	0.0564084	0.0729634	0.039947	0.097999
main_test_0187	49400	53348	0	0	0	0	0	0	0	0		1	0.00619753	6.59e-05	0.0057387	0.021651	0.0348374	0.00317836	0.0189677	0.0308349	0.0150031	0.042679
main_test_0187	70628	42142	0	0	0	0	0	0	0	0		1	0.115987	0.00985983	0.00314372	0.019893	0.0139162	0.00953249	0.063759	0.119641	0.0491953	0.197387
main_test_0187	58519	8598	0	1	1	0	1	1	1	1	ITC	1	0.755356	0.972616	0.681375	0.831661	0.968548	0.988213	0.123473	0.145102	0.608651	0.283222
main_test_0187	29854	66730	1	1	1	1	1	1	1	1		1	0.999961	0.999999	0.999809	0.999925	0.99979	0.997282	0.98888	0.834443	0.605323	0.903307
main_test_0187	26992	46250	1	1	1	1	1	1	1	1		1	0.998268	0.999803	0.999763	0.999801	0.998367	0.999789	0.294759	0.80485	0.858064	0.824666
main_test_0187	32826	21807				1						0
main_test_0187	40073	12748				1						0
main_test_0188	53504	23810	0	0	0	0	0	0	0	0		1	0.103822	1.71e-05	0.00553392	0.00304904	0.304872	0.0038419	0.0296545	0.121755	0.0157914	0.035483
main_test_0188	15603	3610	0	0	0	0	0	0	0	0		1	0.0160323	0.00145341	0.00481513	0.00975953	0.00979866	0.00923614	0.0338237	0.0571146	0.0107913	0.026807
main_test_0188	43676	48513	0	0	0	0	0	0	0	0		1	0.0899122	0.00066718	0.00268439	0.013258	0.0607643	0.00571523	0.0231418	0.0914694	0.0195738	0.039827
main_test_0188	67032	57757	0	0	0	0	0	0	0	0		1	0.021718	8.74e-05	0.0113374	0.00455464	0.0278185	0.00914163	0.0703399	0.0993587	0.0254312	0.07409
main_test_0188	13706	25251	0	1	0	0	0	0	0	0		1	0.00478619	0.00101803	0.00518502	0.00281261	0.0107011	0.00621036	0.0638817	0.0603763	0.0254882	0.042799
main_test_0188	24260	38165	0	0	0	0	0	0	0	0		1	0.00111607	5.92e-05	0.00094006	0.00353114	0.00230958	0.00509005	0.0136965	0.0284107	0.0150845	0.033098
main_test_0188	71172	34530	0	0	0	0	0	0	0	0		1	0.00196056	0.00062318	0.00412146	0.00294117	0.0597716	0.00934885	0.0443946	0.045635	0.0130245	0.031126
main_test_0189	27521	11188	0	0	0	0	0	0	0	0		1	0.00223317	0.00140801	0.00585351	0.00176281	0.0155139	0.0059228	0.00989596	0.00788434	0.0201975	0.029566
main_test_0189	19256	31224	0	0	0	0	0	0	0	0		1	0.00484067	0.00098186	0.00795144	0.0108249	0.0423157	0.002806	0.0133209	0.00969775	0.0216991	0.033229
main_test_0189	27990	22029	0	0	0	0	0	0	0	0		1	0.00185446	0.00018808	0.00466113	0.00059588	0.00222806	0.00839387	0.0197437	0.00860803	0.0137805	0.027903
main_test_0189	40713	24010	0	0	0	0	0	0	0	0		1	0.0025891	0.00118299	0.0072991	0.0104126	0.0375678	0.0077188	0.0369486	0.0129783	0.0110735	0.028564
main_test_0189	32789	38989	0	0	0	0	0	0	0	0		1	0.00111771	0.00087296	0.00875762	0.0037374	0.0319295	0.0074722	0.0343296	0.0315904	0.0621762	0.061816
main_test_0189	10701	20045	0	0	0	0	0	0	0	0		1	0.00155807	0.00226296	0.0165424	0.00619141	0.0370659	0.00839899	0.015696	0.0039694	0.0101024	0.025169
main_test_0190	33120	13559	0	0	0	0	0	0	0	0		1	0.00282049	0.00033788	0.0387837	0.00302279	0.0114635	0.00350699	0.0235797	0.0425463	0.0276629	0.051046
main_test_0190	69144	34182	0	0	0	0	0	0	0	0		1	0.0122246	0.0001815	0.00805046	0.00198607	0.00255894	0.00448579	0.00334271	0.0428766	0.0253888	0.054018
main_test_0190	95666	64302	0	1	1	1	1	1	1	1	Micro	1	0.940202	0.0158064	0.00910708	0.00258304	0.0067749	0.00517263	0.00504193	0.168663	0.0301108	0.079838
main_test_0190	72119	66625	1	1	1	1	1	1	1	1		1	0.99999	1	1	1	1	0.999696	0.999498	0.988784	0.998439	0.999974
main_test_0190	73840	14249	0	1	0	1	1	1	1	1	ITC	1	0.900695	0.514795	0.106812	0.00627932	0.00142815	0.0081662	0.00623051	0.00594395	0.0678276	0.109357
main_test_0191	26752	45634	0	0	0	0	0	0	0	0		1	0.010319	0.00049653	0.0139313	0.00280861	0.00931193	0.0025752	0.00517928	0.0858479	0.0142873	0.026451
main_test_0191	72054	2789	0	0	0	0	0	0	0	0		1	0.00252266	0.00046854	0.00389717	0.00723787	0.00183261	0.00417139	0.0164533	0.0370651	0.0115986	0.028049
main_test_0191	52445	22939	0	0	0	0	0	0	0	0		1	0.0469723	0.00137802	0.0141388	0.0400792	0.150752	0.00246842	0.00638029	0.0310901	0.0701718	0.047246
main_test_0191	20261	22184	0	0	0	0	0	0	0	0		1	0.00183516	0.00039276	0.0074352	0.00232827	0.00176786	0.00389456	0.00992783	0.0233659	0.0113846	0.030377
main_test_0191	64239	39541	1	1	1	1	1	1	1	1		1	0.996171	0.954542	0.956601	0.990262	0.984425	0.875128	0.940481	0.992547	0.962247	0.959124
main_test_0192	85244	48334	1	1	1	1	1	1	1	1	Micro	1	0.369992	0.992156	0.994299	0.997133	0.769754	0.66096	0.22601	0.536699	0.567985	0.312246
main_test_0192	38938	43078	1	1	1	1	1	1	1	1		1	0.999996	1	1	1	1	0.999108	0.999924	0.996627	0.999962	0.999999
main_test_0193	23511	58809	0	0	0	0	0	0	0	0		1	0.00528858	3.78e-06	0.0014207	0.00413606	0.00019154	0.00911259	0.0221075	0.0419748	0.0325579	0.09589
main_test_0193	109141	34690	0	0	0	0	0	0	0	0		1	0.00062577	0.00015456	0.00084397	0.0007305	0.00754674	0.00765445	0.0157288	0.035012	0.0247105	0.036352
main_test_0193	123735	64029	0	0	0	0	0	0	0	0		1	0.0037154	1.57e-05	0.00376274	0.00317848	0.00096776	0.00351369	0.0202852	0.0182044	0.018868	0.033101
main_test_0193	121873	22593	0	0	0	0	0	0	0	0		1	0.0065577	0.00012267	0.00358099	0.00129721	0.0201693	0.00624501	0.0217635	0.0218182	0.0216945	0.039919
main_test_0193	46746	49291	0	0	0	0	0	0	0	0		1	0.00764075	4.87e-06	0.00023947	0.00248327	0.0106366	0.00308882	0.0739827	0.0287174	0.0432369	0.103432
main_test_0194	69976	86392	1	1	1	1	1	1	1	1	Micro	1	0.986856	0.919921	0.994297	0.910045	0.611176	0.962149	0.954414	0.993399	0.998776	0.98907
main_test_0194	67717	13689	1	1	1	1	1	1	1	1		1	0.999368	0.999969	0.999992	1	1	0.879483	0.999308	0.999783	0.999466	0.999987
main_test_0194	101878	42254	1	1	1	1	1	1	1	1	Micro	1	0.993551	0.998867	0.963097	0.99909	0.985256	0.942842	0.976618	0.875498	0.769732	0.980468
main_test_0194	83380	74880	0	0	0	0	0	0	0	0		1	0.00754052	5.86e-05	0.00307453	0.00367804	0.00305981	0.00276848	0.0152038	0.0304635	0.0335161	0.045073
main_test_0194	132506	41371	0	0	0	0	0	0	0	0		1	0.00242094	0.00022253	0.0182503	0.00997635	0.025143	0.00269548	0.0107505	0.0392063	0.0109605	0.031578
main_test_0194	62826	67800	1	1	1	1	1	1	1	1	ITC	1	0.999472	0.995511	0.0598043	0.0204105	0.101546	0.0109152	0.040917	0.0422384	0.0307767	0.053811
main_test_0194	98747	63859	1	0	0	0	0	0	0	0		1	0.00492257	3.95e-05	0.00449648	0.00101265	0.00761868	0.00400368	0.0102814	0.025731	0.0129377	0.03044
main_test_0194	43130	38122	0	0	1	0	1	0	0	0		1	0.528818	0.00368392	0.0580619	0.00553785	0.00312147	0.0146543	0.0354774	0.0607377	0.0832454	0.137754
main_test_0194	28864	22092	0	0	0	0	0	0	0	0		1	0.00243456	0.00038645	0.0154417	0.0101478	0.220013	0.00393367	0.0269677	0.021413	0.0114877	0.026029
main_test_0194	104411	72710	1	1	1	1	1	1	1	1		1	0.991487	0.997022	0.999447	0.999914	0.999987	0.952618	0.926902	0.996081	0.958493	0.997797
main_test_0194	65601	68689				1						0
main_test_0195	40439	70921	0	0	0	0	0	0	0	0		1	0.00108986	0.00028769	0.00496604	0.00989647	0.0030834	0.00484235	0.0628856	0.00848938	0.0112164	0.030986
main_test_0196	18586	75192	0	0	0	0	0	0	0	0		1	0.00080837	5.38e-06	0.0031502	0.00176627	0.00025535	0.0019196	0.027224	0.0744505	0.0694532	0.121177
main_test_0196	103128	42250	0	0	0	0	0	0	0	0		1	0.00148271	0.00056799	0.005676	0.00319728	0.00198136	0.00409054	0.033299	0.0128197	0	0
main_test_0196	128826	17558	0	0	0	0	0	0	0	0		1	0.00648808	2.23e-05	0.0963113	0.00447405	0.00133019	0.0050383	0.00841393	0.0189373	0	0
main_test_0196	51417	24848	0	0	0	0	0	0	0	0		1	0.00310496	2.37e-05	0.00273912	0.0494672	0.00028778	0.16106	0.0796971	0.0388226	0	0
main_test_0196	119643	53986	0	0	0	0	0	0	0	0		1	0.00155763	0.00022814	0.00285779	0.00099188	0.00338955	0.00569756	0.0157319	0.0182134	0	0
main_test_0197	34731	64550	0	0	0	0	0	0	0	0		1	0.0091639	0.00114274	0.00263874	0.00167062	0.00890873	0.00389575	0.0149419	0.0593371	0.0270112	0.046466
main_test_0198	46609	83621	0	0	0	0	0	0	0	0		1	0.00479838	0.0006623	0.0059161	0.00496188	0.0200358	0.00534574	0.0248896	0.0485788	0.0144968	0.032196
main_test_0198	16842	76432	0	0	0	0	0	0	0	0		1	0.22169	0.00348064	0.00393287	0.232229	0.0308812	0.00186015	0.0156847	0.0552035	0.548672	0.494944
main_test_0198	47105	66053	0	0	0	0	0	0	0	0		1	0.00763043	0.0002729	0.00410265	0.00733264	0.0525842	0.0049598	0.0137281	0.0524287	0.0117067	0.030641
main_test_0198	76292	60187	0	0	0	0	0	0	0	0		1	0.00276579	0.00136163	0.00285366	0.00512228	0.0161134	0.0114086	0.0684979	0.0613404	0.0142037	0.03214
main_test_0198	130436	43148	0	0	0	0	0	0	0	0		1	0.00209871	0.0133177	0.00232907	0.00177515	0.0106692	0.00334674	0.0193449	0.04236	0.0251101	0.052062
main_test_0198	123861	18102	0	0	0	0	0	0	0	0		1	0.00519105	0.0284076	0.00716745	0.00509092	0.0173938	0.00399806	0.0196809	0.0487654	0.0179606	0.033009
main_test_0198	33070	10583	0	0	0	0	0	0	0	0		1	0.00593952	0.00132474	0.0484689	0.00565032	0.00722202	0.0162078	0.0588793	0.0411165	0.0427056	0.063478
main_test_0199	62439	71496	0	0	0	0	0	0	0	0		1	0.00517117	0.00224895	0.0125626	0.00348114	0.0491759	0.00556978	0.0318062	0.00754704	0.0102909	0.023379
main_test_0199	86554	5248	0	0	0	0	0	0	0	0		1	0.00073164	0.00031652	0.00176195	0.00105632	0.00458371	0.00531642	0.0130443	0.130869	0.010203	0.024348
main_test_0199	58854	5394	0	0	0	0	0	0	0	0		1	0.00405275	0.00040379	0.0033175	0.00267561	0.00257382	0.00519632	0.0257928	0.0247581	0.0149371	0.032846
main_test_0200	47622	11151	0	0	0	0	0	0	0	0		1	0.0527321	5.46e-05	0.00129221	0.00093445	0.00150125	0.00498914	0.00314128	0.00241625	0.0235281	0.038744
main_test_0200	59600	13858	0	0	0	0	0	0	0	0		1	0.00105383	2.7e-05	0.00067729	0.00069197	0.00421324	0.00435147	0.0247186	0.0164066	0.0270902	0.047071

## Sheet: cross_site_test
slide	LN	ground_truth	20x_ESCNN
cross_site_test_0000	cross_site_test_0000_00	0	0.00573643
cross_site_test_0001	cross_site_test_0001_00	0	0.00126751
cross_site_test_0001	cross_site_test_0001_01	0	0.00149746
cross_site_test_0001	cross_site_test_0001_02	0	0.00464491
cross_site_test_0001	cross_site_test_0001_03	0	0.117479
cross_site_test_0001	cross_site_test_0001_04	0	0.00065223
cross_site_test_0002	cross_site_test_0002_00	0	0.029667
cross_site_test_0002	cross_site_test_0002_01	0	0.00027868
cross_site_test_0002	cross_site_test_0002_02	0	0.00466007
cross_site_test_0002	cross_site_test_0002_03	0	0.00090498
cross_site_test_0002	cross_site_test_0002_04	0	0.00027236
cross_site_test_0002	cross_site_test_0002_05	0	0.00284473
cross_site_test_0002	cross_site_test_0002_06	0	0.00457181
cross_site_test_0002	cross_site_test_0002_07	0	0.00502126
cross_site_test_0002	cross_site_test_0002_08	0	0.00056735
cross_site_test_0002	cross_site_test_0002_09	0	0.0164806
cross_site_test_0002	cross_site_test_0002_10	0	0.00420095
cross_site_test_0002	cross_site_test_0002_11	0	0.00333413
cross_site_test_0002	cross_site_test_0002_12	0	0.00203705
cross_site_test_0002	cross_site_test_0002_13	0	0.00610125
cross_site_test_0002	cross_site_test_0002_14	0	0.0067078
cross_site_test_0002	cross_site_test_0002_15	0	0.0716389
cross_site_test_0003	cross_site_test_0003_00	0	0.00700585
cross_site_test_0003	cross_site_test_0003_01	0	0.0177438
cross_site_test_0003	cross_site_test_0003_02	0	0.0159878
cross_site_test_0003	cross_site_test_0003_03	0	0.0019767
cross_site_test_0004	cross_site_test_0004_00	0	0.00043762
cross_site_test_0005	cross_site_test_0005_00	0	0.00502602
cross_site_test_0005	cross_site_test_0005_01	0	0.083373
cross_site_test_0005	cross_site_test_0005_02	0	0.0187827
cross_site_test_0006	cross_site_test_0006_00	0	0.0340414
cross_site_test_0006	cross_site_test_0006_01	0	0.0064398
cross_site_test_0006	cross_site_test_0006_02	0	0.135178
cross_site_test_0006	cross_site_test_0006_03	0	0.00974836
cross_site_test_0006	cross_site_test_0006_04	0	0.421396
cross_site_test_0006	cross_site_test_0006_05	0	0.0189244
cross_site_test_0006	cross_site_test_0006_06	0	0.175038
cross_site_test_0006	cross_site_test_0006_07	0	0.00176552
cross_site_test_0007	cross_site_test_0007_00	1	0.997055
cross_site_test_0007	cross_site_test_0007_01	1	0.98969
cross_site_test_0007	cross_site_test_0007_02	1	0.973678
cross_site_test_0007	cross_site_test_0007_03	1	0.99974
cross_site_test_0007	cross_site_test_0007_04	1	0.999531
cross_site_test_0007	cross_site_test_0007_05	1	0.328546
cross_site_test_0008	cross_site_test_0008_00	1	0.994768
cross_site_test_0008	cross_site_test_0008_01	1	0.995514
cross_site_test_0008	cross_site_test_0008_02	1	0.999988
cross_site_test_0009	cross_site_test_0009_00	1	0.855377
cross_site_test_0009	cross_site_test_0009_01	1	0.999976
cross_site_test_0009	cross_site_test_0009_02	1	0.98353
cross_site_test_0009	cross_site_test_0009_03	1	0.999938
cross_site_test_0009	cross_site_test_0009_04	1	0.856392
cross_site_test_0009	cross_site_test_0009_05	0	0.00250129
cross_site_test_0010	cross_site_test_0010_00	1	0.999882
cross_site_test_0011	cross_site_test_0011_00	1	0.999934
cross_site_test_0011	cross_site_test_0011_01	1	0.999961
cross_site_test_0012	cross_site_test_0012_00	0	0.0117549
cross_site_test_0012	cross_site_test_0012_01	0	0.00107259
cross_site_test_0012	cross_site_test_0012_02	0	0.182595
cross_site_test_0012	cross_site_test_0012_03	0	0.00309989
cross_site_test_0012	cross_site_test_0012_04	0	0.00706026
cross_site_test_0012	cross_site_test_0012_05	0	0.0004417
cross_site_test_0012	cross_site_test_0012_06	0	0.02062
cross_site_test_0012	cross_site_test_0012_07	0	0.0009562
cross_site_test_0013	cross_site_test_0013_00	0	0.00810334
cross_site_test_0013	cross_site_test_0013_01	0	0.00135173
cross_site_test_0013	cross_site_test_0013_02	0	0.0007074
cross_site_test_0013	cross_site_test_0013_03	0	0.00066692
cross_site_test_0013	cross_site_test_0013_04	0	0.00133864
cross_site_test_0013	cross_site_test_0013_05	0	0.00189418
cross_site_test_0013	cross_site_test_0013_06	0	0.00160058
cross_site_test_0013	cross_site_test_0013_07	0	0.0218901
cross_site_test_0013	cross_site_test_0013_08	0	0.00302825
cross_site_test_0013	cross_site_test_0013_09	0	0.00824125
cross_site_test_0013	cross_site_test_0013_10	0	0.00090237
cross_site_test_0013	cross_site_test_0013_11	0	0.00093292
cross_site_test_0013	cross_site_test_0013_12	0	0.00773685
cross_site_test_0013	cross_site_test_0013_13	0	0.00108731
cross_site_test_0014	cross_site_test_0014_00	0	0.0434322
cross_site_test_0014	cross_site_test_0014_01	0	0.357725
cross_site_test_0014	cross_site_test_0014_02	0	0.00099579
cross_site_test_0014	cross_site_test_0014_03	0	0.001486
cross_site_test_0014	cross_site_test_0014_04	0	0.00121168
cross_site_test_0014	cross_site_test_0014_05	0	0.00098225
cross_site_test_0014	cross_site_test_0014_06	0	0.00056104
cross_site_test_0014	cross_site_test_0014_07	0	0.00421554
cross_site_test_0015	cross_site_test_0015_00	0	0.0365861
cross_site_test_0015	cross_site_test_0015_01	0	0.0318821
cross_site_test_0015	cross_site_test_0015_02	0	0.00936476
cross_site_test_0015	cross_site_test_0015_03	0	0.00529942
cross_site_test_0015	cross_site_test_0015_04	0	0.00084719
cross_site_test_0015	cross_site_test_0015_05	0	0.00111822
cross_site_test_0015	cross_site_test_0015_06	0	0.0108398
cross_site_test_0015	cross_site_test_0015_07	0	0.0277938
cross_site_test_0015	cross_site_test_0015_08	0	0.100299
cross_site_test_0015	cross_site_test_0015_09	0	0.00100473
cross_site_test_0016	cross_site_test_0016_00	0	0.018355
cross_site_test_0016	cross_site_test_0016_01	0	0.736994
cross_site_test_0016	cross_site_test_0016_02	0	0.0460574
cross_site_test_0016	cross_site_test_0016_03	0	0.00126256
cross_site_test_0016	cross_site_test_0016_04	0	0.00695457
cross_site_test_0016	cross_site_test_0016_05	0	0.00070763
cross_site_test_0016	cross_site_test_0016_06	0	0.00252949
cross_site_test_0016	cross_site_test_0016_07	0	0.00555112
cross_site_test_0016	cross_site_test_0016_08	0	0.00100177
cross_site_test_0016	cross_site_test_0016_09	0	0.00821945
cross_site_test_0016	cross_site_test_0016_10	0	0.11958
cross_site_test_0016	cross_site_test_0016_11	0	0.00223097
cross_site_test_0016	cross_site_test_0016_12	0	0.0645854
cross_site_test_0016	cross_site_test_0016_13	0	0.0886529
cross_site_test_0016	cross_site_test_0016_14	0	0.00112241
cross_site_test_0016	cross_site_test_0016_15	0	0.00203146
cross_site_test_0016	cross_site_test_0016_16	0	0.00891333
cross_site_test_0016	cross_site_test_0016_17	0	0.00222801
cross_site_test_0016	cross_site_test_0016_18	0	0.00168578
cross_site_test_0016	cross_site_test_0016_19	0	0.339286
cross_site_test_0016	cross_site_test_0016_20	0	0.00088547
cross_site_test_0016	cross_site_test_0016_21	0	0.0149702
cross_site_test_0017	cross_site_test_0017_00	1	1
cross_site_test_0017	cross_site_test_0017_01	1	1
cross_site_test_0018	cross_site_test_0018_00	0	0.00898709
cross_site_test_0018	cross_site_test_0018_01	0	0.0214794
cross_site_test_0018	cross_site_test_0018_02	0	0.158684
cross_site_test_0018	cross_site_test_0018_03	0	0.17306
cross_site_test_0018	cross_site_test_0018_04	0	0.934325
cross_site_test_0018	cross_site_test_0018_05	0	0.0048519
cross_site_test_0018	cross_site_test_0018_06	0	0.0197489
cross_site_test_0018	cross_site_test_0018_07	0	0.0149303
cross_site_test_0018	cross_site_test_0018_08	0	0.119285
cross_site_test_0018	cross_site_test_0018_09	0	0.00124498
cross_site_test_0019	cross_site_test_0019_00	0	0.0188905
cross_site_test_0019	cross_site_test_0019_01	0	0.0111293
cross_site_test_0019	cross_site_test_0019_02	0	0.363622
cross_site_test_0019	cross_site_test_0019_03	0	0.00837319
cross_site_test_0019	cross_site_test_0019_04	0	0.00691661
cross_site_test_0019	cross_site_test_0019_05	0	0.00298014
cross_site_test_0019	cross_site_test_0019_06	0	0.00586944
cross_site_test_0020	cross_site_test_0020_00	0	0.13571
cross_site_test_0020	cross_site_test_0020_01	0	0.143658
cross_site_test_0020	cross_site_test_0020_02	0	0.0039218
cross_site_test_0020	cross_site_test_0020_03	0	0.00111406
cross_site_test_0020	cross_site_test_0020_04	0	0.138553
cross_site_test_0021	cross_site_test_0021_00	0	0.0208764
cross_site_test_0022	cross_site_test_0022_00	0	0.00957501
cross_site_test_0022	cross_site_test_0022_01	0	0.0101853
cross_site_test_0022	cross_site_test_0022_02	0	0.792551
cross_site_test_0022	cross_site_test_0022_03	0	0.103069
cross_site_test_0022	cross_site_test_0022_04	0	0.00640721
cross_site_test_0022	cross_site_test_0022_05	0	0.111947
cross_site_test_0023	cross_site_test_0023_00	0	0.00210357
cross_site_test_0023	cross_site_test_0023_01	1	0.987613
cross_site_test_0023	cross_site_test_0023_02	0	0.0309491
cross_site_test_0023	cross_site_test_0023_03	0	0.00060687
cross_site_test_0023	cross_site_test_0023_04	0	0.510282
cross_site_test_0023	cross_site_test_0023_05	0	0.00083948
cross_site_test_0023	cross_site_test_0023_06	0	0.021578
cross_site_test_0023	cross_site_test_0023_07	0	0.603386
cross_site_test_0023	cross_site_test_0023_08	0	0.00251815
cross_site_test_0023	cross_site_test_0023_09	0	0.00068513
cross_site_test_0023	cross_site_test_0023_10	0	0.00080514
cross_site_test_0023	cross_site_test_0023_11	0	0.00739029
cross_site_test_0023	cross_site_test_0023_12	0	0.010487
cross_site_test_0023	cross_site_test_0023_13	0	0.0348157
cross_site_test_0023	cross_site_test_0023_14	0	0.992664
cross_site_test_0023	cross_site_test_0023_15	0	0.0302025
cross_site_test_0023	cross_site_test_0023_16	0	0.0115341
cross_site_test_0023	cross_site_test_0023_17	0	0.00102316
cross_site_test_0024	cross_site_test_0024_00	1	0.999999
cross_site_test_0024	cross_site_test_0024_01	1	0.999997
cross_site_test_0024	cross_site_test_0024_02	0	0.598387
cross_site_test_0024	cross_site_test_0024_03	1	0.999997
cross_site_test_0024	cross_site_test_0024_04	1	0.999961
cross_site_test_0024	cross_site_test_0024_05	1	0.999621
cross_site_test_0024	cross_site_test_0024_06	1	0.999985
cross_site_test_0024	cross_site_test_0024_07	1	0.999999
cross_site_test_0024	cross_site_test_0024_08	0	0.00254892
cross_site_test_0025	cross_site_test_0025_00	0	0.0471862
cross_site_test_0025	cross_site_test_0025_01	0	0.0752627
cross_site_test_0025	cross_site_test_0025_02	0	0.0629769
cross_site_test_0025	cross_site_test_0025_03	0	0.155826
cross_site_test_0025	cross_site_test_0025_04	0	0.00143591
cross_site_test_0025	cross_site_test_0025_05	0	0.00170043
cross_site_test_0025	cross_site_test_0025_06	0	0.0336905
cross_site_test_0026	cross_site_test_0026_00	1	0.999804
cross_site_test_0026	cross_site_test_0026_01	0	0.0187773
cross_site_test_0026	cross_site_test_0026_02	0	0.110721
cross_site_test_0026	cross_site_test_0026_03	0	0.0110468
cross_site_test_0026	cross_site_test_0026_04	0	0.0102924
cross_site_test_0027	cross_site_test_0027_00	0	0.00477053
cross_site_test_0027	cross_site_test_0027_01	0	0.0168577
cross_site_test_0027	cross_site_test_0027_02	0	0.0017525
cross_site_test_0027	cross_site_test_0027_03	0	0.00123086
cross_site_test_0027	cross_site_test_0027_04	0	0.00929449
cross_site_test_0027	cross_site_test_0027_05	0	0.00692808
cross_site_test_0027	cross_site_test_0027_06	0	0.00098477
cross_site_test_0027	cross_site_test_0027_07	0	0.0126813
cross_site_test_0027	cross_site_test_0027_08	0	0.19425
cross_site_test_0027	cross_site_test_0027_09	0	0.0202411
cross_site_test_0027	cross_site_test_0027_10	0	0.00269825
cross_site_test_0027	cross_site_test_0027_11	0	0.00248149
cross_site_test_0027	cross_site_test_0027_12	0	0.0464822
cross_site_test_0027	cross_site_test_0027_13	0	0.0288858
cross_site_test_0027	cross_site_test_0027_14	0	0.102754
cross_site_test_0027	cross_site_test_0027_15	0	0.0280155
cross_site_test_0027	cross_site_test_0027_16	1	0.413153
cross_site_test_0027	cross_site_test_0027_17	0	0.00293093
cross_site_test_0027	cross_site_test_0027_18	0	0.010658
cross_site_test_0027	cross_site_test_0027_19	0	0.00108329
cross_site_test_0027	cross_site_test_0027_20	0	0.012428
cross_site_test_0027	cross_site_test_0027_21	0	0.0119812
cross_site_test_0027	cross_site_test_0027_22	0	0.00521987
cross_site_test_0027	cross_site_test_0027_23	0	0.00222086
cross_site_test_0027	cross_site_test_0027_24	0	0.0405938
cross_site_test_0027	cross_site_test_0027_25	0	0.00095769
cross_site_test_0027	cross_site_test_0027_26	0	0.00467375
cross_site_test_0028	cross_site_test_0028_00	0	0.0111056
cross_site_test_0028	cross_site_test_0028_01	0	0.00810309
cross_site_test_0028	cross_site_test_0028_02	1	0.120003
cross_site_test_0028	cross_site_test_0028_03	1	0.468923
cross_site_test_0028	cross_site_test_0028_04	0	0.0492128
cross_site_test_0028	cross_site_test_0028_05	0	0.0016372
cross_site_test_0028	cross_site_test_0028_06	0	0.0127186
cross_site_test_0028	cross_site_test_0028_07	0	0.0503597
cross_site_test_0028	cross_site_test_0028_08	0	0.00144669
cross_site_test_0029	cross_site_test_0029_00	0	0.0355429
cross_site_test_0029	cross_site_test_0029_01	0	0.0194533
cross_site_test_0029	cross_site_test_0029_02	0	0.00112539
cross_site_test_0029	cross_site_test_0029_03	0	0.00627673
cross_site_test_0029	cross_site_test_0029_04	0	0.246332
cross_site_test_0029	cross_site_test_0029_05	0	0.0210171
cross_site_test_0029	cross_site_test_0029_06	0	0.00479917
cross_site_test_0030	cross_site_test_0030_00	0	0.00475465
cross_site_test_0030	cross_site_test_0030_01	0	0.0015083
cross_site_test_0030	cross_site_test_0030_02	0	0.00055754
cross_site_test_0030	cross_site_test_0030_03	0	0.00087591
cross_site_test_0030	cross_site_test_0030_04	0	0.00050411
cross_site_test_0030	cross_site_test_0030_05	0	0.0007828
cross_site_test_0030	cross_site_test_0030_06	0	0.00264514
cross_site_test_0030	cross_site_test_0030_07	0	0.00227593
cross_site_test_0030	cross_site_test_0030_08	0	0.00230226
cross_site_test_0030	cross_site_test_0030_09	0	0.0135831
cross_site_test_0030	cross_site_test_0030_10	0	0.00720783
cross_site_test_0030	cross_site_test_0030_11	0	0.00082378
cross_site_test_0031	cross_site_test_0031_00	0	0.00226942
cross_site_test_0031	cross_site_test_0031_01	0	0.0116416
cross_site_test_0031	cross_site_test_0031_02	0	0.0389014
cross_site_test_0031	cross_site_test_0031_03	0	0.00717591
cross_site_test_0031	cross_site_test_0031_04	0	0.00465362
cross_site_test_0031	cross_site_test_0031_05	0	0.00337777
cross_site_test_0031	cross_site_test_0031_06	0	0.00262837
cross_site_test_0031	cross_site_test_0031_07	0	0.00085159
cross_site_test_0031	cross_site_test_0031_08	0	0.0111898
cross_site_test_0032	cross_site_test_0032_00	0	0.00123908
cross_site_test_0032	cross_site_test_0032_01	0	0.00882184
cross_site_test_0032	cross_site_test_0032_02	0	0.0132044
cross_site_test_0032	cross_site_test_0032_03	0	0.299999
cross_site_test_0032	cross_site_test_0032_04	0	0.0137262
cross_site_test_0032	cross_site_test_0032_05	0	0.00091896
cross_site_test_0032	cross_site_test_0032_06	0	0.00340257
cross_site_test_0032	cross_site_test_0032_07	0	0.00084597
cross_site_test_0032	cross_site_test_0032_08	0	0.00139664
cross_site_test_0032	cross_site_test_0032_09	0	0.00581358
cross_site_test_0032	cross_site_test_0032_10	0	0.00769448
cross_site_test_0032	cross_site_test_0032_11	0	0.0116629
cross_site_test_0032	cross_site_test_0032_12	0	0.201944
cross_site_test_0032	cross_site_test_0032_13	0	0.0100789
cross_site_test_0032	cross_site_test_0032_14	0	0.033405
cross_site_test_0032	cross_site_test_0032_15	0	0.0017469
cross_site_test_0032	cross_site_test_0032_16	0	0.00095741
cross_site_test_0032	cross_site_test_0032_17	0	0.00550583
cross_site_test_0032	cross_site_test_0032_18	0	0.0072073
cross_site_test_0033	cross_site_test_0033_00	0	0.00238619
cross_site_test_0033	cross_site_test_0033_01	0	0.0188267
cross_site_test_0033	cross_site_test_0033_02	0	0.00991921
cross_site_test_0033	cross_site_test_0033_03	0	0.134445
cross_site_test_0033	cross_site_test_0033_04	0	0.050923
cross_site_test_0033	cross_site_test_0033_05	0	0.00238209
cross_site_test_0033	cross_site_test_0033_06	0	0.00298834
cross_site_test_0033	cross_site_test_0033_07	0	0.069357
cross_site_test_0033	cross_site_test_0033_08	0	0.0148834
cross_site_test_0034	cross_site_test_0034_00	0	0.0263171
cross_site_test_0034	cross_site_test_0034_01	0	0.00208327
cross_site_test_0034	cross_site_test_0034_02	0	0.0238916
cross_site_test_0034	cross_site_test_0034_03	0	0.0006263
cross_site_test_0034	cross_site_test_0034_04	0	0.245894
cross_site_test_0034	cross_site_test_0034_05	0	0.00069071
cross_site_test_0034	cross_site_test_0034_06	0	0.011599
cross_site_test_0034	cross_site_test_0034_07	0	0.00892041
cross_site_test_0034	cross_site_test_0034_08	0	0.00059885
cross_site_test_0034	cross_site_test_0034_09	0	0.00051143
cross_site_test_0034	cross_site_test_0034_10	0	0.00078281
cross_site_test_0034	cross_site_test_0034_11	0	0.0212643
cross_site_test_0034	cross_site_test_0034_12	0	0.0094161
cross_site_test_0034	cross_site_test_0034_13	0	0.00320648
cross_site_test_0034	cross_site_test_0034_14	0	0.00822872
cross_site_test_0034	cross_site_test_0034_15	0	0.207331
cross_site_test_0034	cross_site_test_0034_16	0	0.00364602
cross_site_test_0035	cross_site_test_0035_00	0	0.0021321
cross_site_test_0035	cross_site_test_0035_01	0	0.0735156
cross_site_test_0035	cross_site_test_0035_02	0	0.00228636
cross_site_test_0035	cross_site_test_0035_03	0	0.0016874
cross_site_test_0035	cross_site_test_0035_04	0	0.0200025
cross_site_test_0035	cross_site_test_0035_05	0	0.00207077
cross_site_test_0035	cross_site_test_0035_06	0	0.0141738
cross_site_test_0036	cross_site_test_0036_00	1	1
cross_site_test_0036	cross_site_test_0036_01	1	1
cross_site_test_0036	cross_site_test_0036_02	0	0.006545
cross_site_test_0037	cross_site_test_0037_00	0	0.00066309
cross_site_test_0037	cross_site_test_0037_01	0	0.00030241
cross_site_test_0037	cross_site_test_0037_02	0	0.00789198
cross_site_test_0037	cross_site_test_0037_03	0	0.00112286
cross_site_test_0037	cross_site_test_0037_04	0	0.00332651
cross_site_test_0037	cross_site_test_0037_05	0	0.00394668
cross_site_test_0037	cross_site_test_0037_06	1	0.999776
cross_site_test_0037	cross_site_test_0037_07	0	0.00064485
cross_site_test_0037	cross_site_test_0037_08	1	0.999408
cross_site_test_0037	cross_site_test_0037_09	1	0.972289
cross_site_test_0037	cross_site_test_0037_10	0	0.00545236
cross_site_test_0037	cross_site_test_0037_11	0	0.0007765
cross_site_test_0037	cross_site_test_0037_12	0	0.00060332
cross_site_test_0037	cross_site_test_0037_13	0	0.00188081
cross_site_test_0038	cross_site_test_0038_00	1	0.999968
cross_site_test_0038	cross_site_test_0038_01	0	0.00058716
cross_site_test_0038	cross_site_test_0038_02	0	0.00091846
cross_site_test_0038	cross_site_test_0038_03	0	0.0375181
cross_site_test_0038	cross_site_test_0038_04	1	0.979579
cross_site_test_0038	cross_site_test_0038_05	1	1
cross_site_test_0039	cross_site_test_0039_00	1	0.999998
cross_site_test_0039	cross_site_test_0039_01	1	0.999999
cross_site_test_0040	cross_site_test_0040_00	0	0.00214678
cross_site_test_0040	cross_site_test_0040_01	0	0.981454
cross_site_test_0040	cross_site_test_0040_02	0	0.00290249
cross_site_test_0040	cross_site_test_0040_03	0	0.00131596
cross_site_test_0041	cross_site_test_0041_00	0	0.193672
cross_site_test_0041	cross_site_test_0041_01	0	0.00023864
cross_site_test_0041	cross_site_test_0041_02	0	0.00032555
cross_site_test_0041	cross_site_test_0041_03	0	0.00611042
cross_site_test_0041	cross_site_test_0041_04	0	0.00082109
cross_site_test_0041	cross_site_test_0041_05	0	0.00047928
cross_site_test_0041	cross_site_test_0041_06	0	0.0147654
cross_site_test_0041	cross_site_test_0041_07	0	0.00358754
cross_site_test_0041	cross_site_test_0041_08	0	0.00951497
cross_site_test_0041	cross_site_test_0041_09	0	0.00216106
cross_site_test_0041	cross_site_test_0041_10	0	0.00846005
cross_site_test_0041	cross_site_test_0041_11	0	0.00828732
cross_site_test_0041	cross_site_test_0041_12	0	0.00114587
cross_site_test_0041	cross_site_test_0041_13	0	0.00486916
cross_site_test_0041	cross_site_test_0041_14	0	0.002488
cross_site_test_0041	cross_site_test_0041_15	0	0.00942156
cross_site_test_0041	cross_site_test_0041_16	0	0.100272
cross_site_test_0041	cross_site_test_0041_17	0	0.0307316
cross_site_test_0042	cross_site_test_0042_00	0	0.0246092
cross_site_test_0042	cross_site_test_0042_01	0	0.00196292
cross_site_test_0042	cross_site_test_0042_02	0	0.00077094
cross_site_test_0042	cross_site_test_0042_03	0	0.00217649
cross_site_test_0043	cross_site_test_0043_00	0	0.347736
cross_site_test_0043	cross_site_test_0043_01	0	0.00381051
cross_site_test_0043	cross_site_test_0043_02	0	0.0709384
cross_site_test_0043	cross_site_test_0043_03	0	0.00145711
cross_site_test_0043	cross_site_test_0043_04	0	0.0010035
cross_site_test_0043	cross_site_test_0043_05	0	0.00112168
cross_site_test_0043	cross_site_test_0043_06	0	0.336795
cross_site_test_0043	cross_site_test_0043_07	0	0.00236786
cross_site_test_0043	cross_site_test_0043_08	0	0.0127283
cross_site_test_0043	cross_site_test_0043_09	0	0.210362
cross_site_test_0043	cross_site_test_0043_10	0	0.00352461
cross_site_test_0044	cross_site_test_0044_00	0	0.00538503
cross_site_test_0044	cross_site_test_0044_01	0	0.00515221
cross_site_test_0044	cross_site_test_0044_02	0	0.00140853
cross_site_test_0044	cross_site_test_0044_03	0	0.00067848
cross_site_test_0044	cross_site_test_0044_04	0	0.0429633
cross_site_test_0044	cross_site_test_0044_05	0	0.139124
cross_site_test_0044	cross_site_test_0044_06	0	0.00090706
cross_site_test_0044	cross_site_test_0044_07	0	0.124412
cross_site_test_0044	cross_site_test_0044_08	0	0.00407504
cross_site_test_0044	cross_site_test_0044_09	0	0.00394187
cross_site_test_0044	cross_site_test_0044_10	0	0.00137607
cross_site_test_0045	cross_site_test_0045_00	0	0.00708475
cross_site_test_0045	cross_site_test_0045_01	0	0.00412705
cross_site_test_0045	cross_site_test_0045_02	0	0.0101409
cross_site_test_0045	cross_site_test_0045_03	0	0.00700974
cross_site_test_0045	cross_site_test_0045_04	0	0.0479103
cross_site_test_0046	cross_site_test_0046_00	0	0.00580284
cross_site_test_0046	cross_site_test_0046_01	0	0.0995055
cross_site_test_0046	cross_site_test_0046_02	0	0.0827604
cross_site_test_0046	cross_site_test_0046_03	0	0.0635361
cross_site_test_0047	cross_site_test_0047_00	0	0.00483245
cross_site_test_0047	cross_site_test_0047_01	0	0.0161192
cross_site_test_0047	cross_site_test_0047_02	1	0.999546
cross_site_test_0047	cross_site_test_0047_03	1	0.95151
cross_site_test_0047	cross_site_test_0047_04	1	0.999462
cross_site_test_0047	cross_site_test_0047_05	1	0.980921
cross_site_test_0047	cross_site_test_0047_06	1	0.99941
cross_site_test_0047	cross_site_test_0047_07	1	0.999963
cross_site_test_0047	cross_site_test_0047_08	1	0.998364
cross_site_test_0047	cross_site_test_0047_09	0	0.00091361
cross_site_test_0047	cross_site_test_0047_10	0	0.0020069
cross_site_test_0048	cross_site_test_0048_00	1	0.999995
cross_site_test_0048	cross_site_test_0048_01	1	0.999921
cross_site_test_0049	cross_site_test_0049_00	0	0.129315
cross_site_test_0049	cross_site_test_0049_01	0	0.00273662
cross_site_test_0049	cross_site_test_0049_02	1	0.999992
cross_site_test_0049	cross_site_test_0049_03	0	0.00139049
cross_site_test_0050	cross_site_test_0050_00	0	0.0155979
cross_site_test_0050	cross_site_test_0050_01	0	0.0134679
cross_site_test_0050	cross_site_test_0050_02	1	0.99859
cross_site_test_0050	cross_site_test_0050_03	0	0.00405691
cross_site_test_0050	cross_site_test_0050_04	1	0.9987
cross_site_test_0050	cross_site_test_0050_05	1	0.999952
cross_site_test_0050	cross_site_test_0050_06	1	0.999871
cross_site_test_0050	cross_site_test_0050_07	0	0.00207186
cross_site_test_0050	cross_site_test_0050_08	0	0.16477
cross_site_test_0050	cross_site_test_0050_09	1	0.622807
cross_site_test_0050	cross_site_test_0050_10	1	0.990333
cross_site_test_0050	cross_site_test_0050_11	0	0.0719261
cross_site_test_0050	cross_site_test_0050_12	1	0.999946
cross_site_test_0050	cross_site_test_0050_13	1	0.992671
cross_site_test_0050	cross_site_test_0050_14	0	0.00252865
cross_site_test_0050	cross_site_test_0050_15	1	0.124114
cross_site_test_0051	cross_site_test_0051_00	0	0.218685
cross_site_test_0051	cross_site_test_0051_01	1	0.999987
cross_site_test_0051	cross_site_test_0051_02	0	0.0221486
cross_site_test_0051	cross_site_test_0051_03	1	0.999992
cross_site_test_0051	cross_site_test_0051_04	1	0.999777
cross_site_test_0051	cross_site_test_0051_05	1	0.976911
cross_site_test_0052	cross_site_test_0052_00	1	0.0225906
cross_site_test_0052	cross_site_test_0052_01	1	0.999539
cross_site_test_0052	cross_site_test_0052_02	1	0.989169
cross_site_test_0052	cross_site_test_0052_03	1	0.997288
cross_site_test_0052	cross_site_test_0052_04	1	0.99999
cross_site_test_0052	cross_site_test_0052_05	1	0.999859
cross_site_test_0052	cross_site_test_0052_06	1	0.999869
cross_site_test_0052	cross_site_test_0052_07	1	0.999801
cross_site_test_0052	cross_site_test_0052_08	0	0.0327805
cross_site_test_0052	cross_site_test_0052_09	1	0.999922
cross_site_test_0052	cross_site_test_0052_10	1	0.998567
cross_site_test_0052	cross_site_test_0052_11	1	0.99999
cross_site_test_0052	cross_site_test_0052_12	1	0.999971
cross_site_test_0052	cross_site_test_0052_13	1	0.0818596
cross_site_test_0052	cross_site_test_0052_14	1	0.999992
cross_site_test_0053	cross_site_test_0053_00	1	0.999969
cross_site_test_0053	cross_site_test_0053_01	1	0.999761
cross_site_test_0053	cross_site_test_0053_02	1	0.999939
cross_site_test_0053	cross_site_test_0053_03	1	0.99888
cross_site_test_0053	cross_site_test_0053_04	1	0.999247
cross_site_test_0054	cross_site_test_0054_00	1	0.999914
cross_site_test_0054	cross_site_test_0054_01	1	0.834121
cross_site_test_0054	cross_site_test_0054_02	1	0.999991
cross_site_test_0054	cross_site_test_0054_03	1	0.998264
cross_site_test_0054	cross_site_test_0054_04	1	0.999959
cross_site_test_0054	cross_site_test_0054_05	0	0.997157
cross_site_test_0054	cross_site_test_0054_06	1	0.999992
cross_site_test_0054	cross_site_test_0054_07	1	0.999968
cross_site_test_0055	cross_site_test_0055_00	0	0.0758932
cross_site_test_0055	cross_site_test_0055_01	0	0.00113919
cross_site_test_0056	cross_site_test_0056_00	0	0.0454104
cross_site_test_0056	cross_site_test_0056_01	1	0.99858
cross_site_test_0056	cross_site_test_0056_02	0	0.00267741
cross_site_test_0056	cross_site_test_0056_03	0	0.00044682
cross_site_test_0056	cross_site_test_0056_04	0	0.132937
cross_site_test_0057	cross_site_test_0057_00	0	0.00070137
cross_site_test_0057	cross_site_test_0057_01	0	0.0078937
cross_site_test_0057	cross_site_test_0057_02	0	0.00792946
cross_site_test_0057	cross_site_test_0057_03	0	0.00801214
cross_site_test_0057	cross_site_test_0057_04	0	0.0031742
cross_site_test_0057	cross_site_test_0057_05	0	0.00070569
cross_site_test_0057	cross_site_test_0057_06	0	0.0073098
cross_site_test_0058	cross_site_test_0058_00	0	0.0553481
cross_site_test_0058	cross_site_test_0058_01	0	0.00976389
cross_site_test_0058	cross_site_test_0058_02	0	0.00088319
cross_site_test_0058	cross_site_test_0058_03	0	0.00397014
cross_site_test_0058	cross_site_test_0058_04	0	0.00297862
cross_site_test_0059	cross_site_test_0059_00	0	0.00581398
cross_site_test_0059	cross_site_test_0059_01	0	0.00213283
cross_site_test_0059	cross_site_test_0059_02	0	0.00344771
cross_site_test_0060	cross_site_test_0060_00	0	0.00194283
cross_site_test_0060	cross_site_test_0060_01	0	0.012235
cross_site_test_0060	cross_site_test_0060_02	0	0.0008011
cross_site_test_0060	cross_site_test_0060_03	0	0.00093155
cross_site_test_0061	cross_site_test_0061_00	0	0.00293318
cross_site_test_0061	cross_site_test_0061_01	0	0.0149629
cross_site_test_0062	cross_site_test_0062_00	0	0.00390132
cross_site_test_0062	cross_site_test_0062_01	0	0.00161543
cross_site_test_0062	cross_site_test_0062_02	0	0.279707
cross_site_test_0062	cross_site_test_0062_03	0	0.0012145
cross_site_test_0063	cross_site_test_0063_00	0	0.440622
cross_site_test_0063	cross_site_test_0063_01	0	0.00185576
cross_site_test_0063	cross_site_test_0063_02	0	0.356255
cross_site_test_0063	cross_site_test_0063_03	0	0.00436015
cross_site_test_0063	cross_site_test_0063_04	0	0.00165831
cross_site_test_0063	cross_site_test_0063_05	0	0.852236
cross_site_test_0064	cross_site_test_0064_00	0	0.0104659
cross_site_test_0065	cross_site_test_0065_00	0	0.00136732
cross_site_test_0065	cross_site_test_0065_01	0	0.00586177
cross_site_test_0065	cross_site_test_0065_02	0	0.991
cross_site_test_0065	cross_site_test_0065_03	1	1
cross_site_test_0065	cross_site_test_0065_04	0	0.0048595
cross_site_test_0066	cross_site_test_0066_00	0	0.00441341
cross_site_test_0066	cross_site_test_0066_01	0	0.00456518
cross_site_test_0066	cross_site_test_0066_02	0	0.013195
cross_site_test_0066	cross_site_test_0066_03	0	0.006619
cross_site_test_0067	cross_site_test_0067_00	0	0.530489
cross_site_test_0068	cross_site_test_0068_00	1	0.996594
cross_site_test_0068	cross_site_test_0068_01	1	0.998
cross_site_test_0068	cross_site_test_0068_02	1	0.999573
cross_site_test_0068	cross_site_test_0068_03	1	0.999593
cross_site_test_0068	cross_site_test_0068_04	1	0.973559
cross_site_test_0068	cross_site_test_0068_05	1	0.999497
cross_site_test_0068	cross_site_test_0068_06	1	0.993823
cross_site_test_0068	cross_site_test_0068_07	1	0.987298
cross_site_test_0068	cross_site_test_0068_08	1	0.998138
cross_site_test_0068	cross_site_test_0068_09	1	0.98227
cross_site_test_0068	cross_site_test_0068_10	1	0.999313
cross_site_test_0069	cross_site_test_0069_00	1	0.999893
cross_site_test_0069	cross_site_test_0069_01	1	0.99962
cross_site_test_0069	cross_site_test_0069_02	1	0.999799
cross_site_test_0069	cross_site_test_0069_03	1	0.999815
cross_site_test_0070	cross_site_test_0070_00	1	0.178677
cross_site_test_0071	cross_site_test_0071_00	0	0.00088634
cross_site_test_0071	cross_site_test_0071_01	0	0.00362234
cross_site_test_0071	cross_site_test_0071_02	0	0.00175434
cross_site_test_0071	cross_site_test_0071_03	0	0.0009028
cross_site_test_0071	cross_site_test_0071_04	0	0.0115566
cross_site_test_0072	cross_site_test_0072_00	0	0.0165787
cross_site_test_0072	cross_site_test_0072_01	0	0.00364024
cross_site_test_0072	cross_site_test_0072_02	1	0.999995
cross_site_test_0072	cross_site_test_0072_03	1	0.995411
cross_site_test_0072	cross_site_test_0072_04	0	0.00045886
cross_site_test_0073	cross_site_test_0073_00	0	0.00165636
cross_site_test_0073	cross_site_test_0073_01	0	0.00225935
cross_site_test_0073	cross_site_test_0073_02	0	0.00162497
cross_site_test_0073	cross_site_test_0073_03	0	0.0716182
cross_site_test_0073	cross_site_test_0073_04	0	0.00603822
cross_site_test_0074	cross_site_test_0074_00	0	0.799905
cross_site_test_0074	cross_site_test_0074_01	0	0.00163774
cross_site_test_0074	cross_site_test_0074_02	0	0.0903222
cross_site_test_0074	cross_site_test_0074_03	0	0.0103207
cross_site_test_0074	cross_site_test_0074_04	0	0.0036092
cross_site_test_0074	cross_site_test_0074_05	0	0.00441156
cross_site_test_0074	cross_site_test_0074_06	0	0.00371098
cross_site_test_0074	cross_site_test_0074_07	0	0.00236739
cross_site_test_0074	cross_site_test_0074_08	0	0.0748065
cross_site_test_0074	cross_site_test_0074_09	0	0.0007158
cross_site_test_0074	cross_site_test_0074_10	0	0.00246801
cross_site_test_0075	cross_site_test_0075_00	0	0.0056355
cross_site_test_0075	cross_site_test_0075_01	0	0.00196301
cross_site_test_0075	cross_site_test_0075_02	0	0.00407248
cross_site_test_0076	cross_site_test_0076_00	0	0.00283146
cross_site_test_0076	cross_site_test_0076_01	0	0.00323724
cross_site_test_0076	cross_site_test_0076_02	0	0.00168338
cross_site_test_0076	cross_site_test_0076_03	0	0.00662492
cross_site_test_0076	cross_site_test_0076_04	0	0.00366686
cross_site_test_0077	cross_site_test_0077_00	0	0.00364296
cross_site_test_0077	cross_site_test_0077_01	0	0.00349749
cross_site_test_0077	cross_site_test_0077_02	0	0.0185673
cross_site_test_0077	cross_site_test_0077_03	0	0.0026963
cross_site_test_0077	cross_site_test_0077_04	0	0.00216051
cross_site_test_0077	cross_site_test_0077_05	0	0.00763524
cross_site_test_0077	cross_site_test_0077_06	0	0.00995883
cross_site_test_0077	cross_site_test_0077_07	0	0.0618994
cross_site_test_0077	cross_site_test_0077_08	0	0.0127034
cross_site_test_0077	cross_site_test_0077_09	0	0.00105434
cross_site_test_0077	cross_site_test_0077_10	0	0.00238036
cross_site_test_0078	cross_site_test_0078_00	0	0.0022921
cross_site_test_0078	cross_site_test_0078_01	0	0.00497737
cross_site_test_0078	cross_site_test_0078_02	0	0.00487631
cross_site_test_0078	cross_site_test_0078_03	0	0.0178961
cross_site_test_0078	cross_site_test_0078_04	0	0.0566234
cross_site_test_0079	cross_site_test_0079_00	0	0.00744563
cross_site_test_0079	cross_site_test_0079_01	0	0.0008129
cross_site_test_0079	cross_site_test_0079_02	0	0.00440933
cross_site_test_0079	cross_site_test_0079_03	0	0.0018286
cross_site_test_0079	cross_site_test_0079_04	0	0.00341895
cross_site_test_0079	cross_site_test_0079_05	0	0.00258407
cross_site_test_0079	cross_site_test_0079_06	0	0.00372223
cross_site_test_0080	cross_site_test_0080_00	0	0.0709328
cross_site_test_0080	cross_site_test_0080_01	0	0.0039601
cross_site_test_0080	cross_site_test_0080_02	0	0.018191
cross_site_test_0080	cross_site_test_0080_03	0	0.00204388
cross_site_test_0080	cross_site_test_0080_04	0	0.00099728
cross_site_test_0080	cross_site_test_0080_05	0	0.0543616
cross_site_test_0081	cross_site_test_0081_00	0	0.105013
cross_site_test_0081	cross_site_test_0081_01	0	0.00974096
cross_site_test_0081	cross_site_test_0081_02	0	0.042932
cross_site_test_0081	cross_site_test_0081_03	0	0.0286782
cross_site_test_0081	cross_site_test_0081_04	0	0.00297764
cross_site_test_0081	cross_site_test_0081_05	0	0.0815105
cross_site_test_0081	cross_site_test_0081_06	0	0.0250508
cross_site_test_0081	cross_site_test_0081_07	0	0.0027315
cross_site_test_0082	cross_site_test_0082_00	0	0.00120706
cross_site_test_0082	cross_site_test_0082_01	0	0.330317
cross_site_test_0082	cross_site_test_0082_02	0	0.0467797
cross_site_test_0082	cross_site_test_0082_03	0	0.00176258
cross_site_test_0082	cross_site_test_0082_04	0	0.0158972
cross_site_test_0082	cross_site_test_0082_05	0	0.0131028
cross_site_test_0082	cross_site_test_0082_06	0	0.00691033
cross_site_test_0082	cross_site_test_0082_07	0	0.00898022
cross_site_test_0082	cross_site_test_0082_08	0	0.00086611
cross_site_test_0082	cross_site_test_0082_09	0	0.00416908
cross_site_test_0082	cross_site_test_0082_10	0	0.0125114
cross_site_test_0082	cross_site_test_0082_11	0	0.0245853
cross_site_test_0082	cross_site_test_0082_12	0	0.0236352
cross_site_test_0082	cross_site_test_0082_13	0	0.00193654
cross_site_test_0082	cross_site_test_0082_14	0	0.0121857
cross_site_test_0082	cross_site_test_0082_15	0	0.0234942
cross_site_test_0083	cross_site_test_0083_00	0	0.0228512
cross_site_test_0083	cross_site_test_0083_01	0	0.047654
cross_site_test_0083	cross_site_test_0083_02	0	0.00247261
cross_site_test_0083	cross_site_test_0083_03	0	0.0122381
cross_site_test_0083	cross_site_test_0083_04	0	0.0561529
cross_site_test_0083	cross_site_test_0083_05	0	0.0358611
cross_site_test_0083	cross_site_test_0083_06	0	0.091024
cross_site_test_0083	cross_site_test_0083_07	0	0.00114703
cross_site_test_0083	cross_site_test_0083_08	0	0.0128792
cross_site_test_0083	cross_site_test_0083_09	0	0.0234468
cross_site_test_0083	cross_site_test_0083_10	0	0.456316
cross_site_test_0083	cross_site_test_0083_11	0	0.00318851
cross_site_test_0083	cross_site_test_0083_12	0	0.132512
cross_site_test_0083	cross_site_test_0083_13	0	0.0361649
cross_site_test_0083	cross_site_test_0083_14	0	0.0017276
cross_site_test_0084	cross_site_test_0084_00	0	0.0115801
cross_site_test_0084	cross_site_test_0084_01	0	0.112791
cross_site_test_0084	cross_site_test_0084_02	0	0.00966499
cross_site_test_0084	cross_site_test_0084_03	0	0.0239902
cross_site_test_0084	cross_site_test_0084_04	0	0.0251072
cross_site_test_0084	cross_site_test_0084_05	1	0.747006
cross_site_test_0084	cross_site_test_0084_06	0	0.137035
cross_site_test_0084	cross_site_test_0084_07	0	0.0188024
cross_site_test_0085	cross_site_test_0085_00	1	1
cross_site_test_0085	cross_site_test_0085_01	1	0.999999
cross_site_test_0085	cross_site_test_0085_02	1	0.999958
cross_site_test_0085	cross_site_test_0085_03	1	1
cross_site_test_0085	cross_site_test_0085_04	1	1
cross_site_test_0085	cross_site_test_0085_05	1	1
cross_site_test_0086	cross_site_test_0086_00	1	0.999999
cross_site_test_0086	cross_site_test_0086_01	1	0.999994
cross_site_test_0086	cross_site_test_0086_02	1	0.999999
cross_site_test_0087	cross_site_test_0087_00	1	0.999999
cross_site_test_0088	cross_site_test_0088_00	0	0.00184729
cross_site_test_0088	cross_site_test_0088_01	0	0.0158867
cross_site_test_0088	cross_site_test_0088_02	0	0.00380539
cross_site_test_0089	cross_site_test_0089_00	0	0.0290261
cross_site_test_0089	cross_site_test_0089_01	1	0.994823
cross_site_test_0089	cross_site_test_0089_02	1	0.997886
cross_site_test_0090	cross_site_test_0090_00	1	0.999999
cross_site_test_0090	cross_site_test_0090_01	1	0.999998
cross_site_test_0090	cross_site_test_0090_02	1	0.999996
cross_site_test_0090	cross_site_test_0090_03	0	0.0439464
cross_site_test_0091	cross_site_test_0091_00	1	0.999998
cross_site_test_0091	cross_site_test_0091_01	0	0.00228949
cross_site_test_0091	cross_site_test_0091_02	0	0.144277
cross_site_test_0091	cross_site_test_0091_03	1	0.999928
cross_site_test_0091	cross_site_test_0091_04	1	0.999999
cross_site_test_0091	cross_site_test_0091_05	1	0.999993
cross_site_test_0091	cross_site_test_0091_06	1	0.999947
cross_site_test_0091	cross_site_test_0091_07	1	0.999998
cross_site_test_0091	cross_site_test_0091_08	1	0.998925
cross_site_test_0091	cross_site_test_0091_09	1	0.999993
cross_site_test_0091	cross_site_test_0091_10	1	0.999994
cross_site_test_0091	cross_site_test_0091_11	0	0.0025186
cross_site_test_0091	cross_site_test_0091_12	1	0.00638376
cross_site_test_0091	cross_site_test_0091_13	1	0.998897
cross_site_test_0091	cross_site_test_0091_14	1	0.999614
cross_site_test_0092	cross_site_test_0092_00	0	0.00154811
cross_site_test_0092	cross_site_test_0092_01	1	0.99999
cross_site_test_0092	cross_site_test_0092_02	0	0.00860295
cross_site_test_0092	cross_site_test_0092_03	0	0.0141609
cross_site_test_0093	cross_site_test_0093_00	0	0.0033476
cross_site_test_0093	cross_site_test_0093_01	0	0.00072513
cross_site_test_0093	cross_site_test_0093_02	0	0.00181179
cross_site_test_0093	cross_site_test_0093_03	0	0.00082747
cross_site_test_0093	cross_site_test_0093_04	0	0.00118447
cross_site_test_0093	cross_site_test_0093_05	0	0.00118633
cross_site_test_0093	cross_site_test_0093_06	0	0.00141201
cross_site_test_0094	cross_site_test_0094_00	0	0.00153403
cross_site_test_0094	cross_site_test_0094_01	0	0.0029318
cross_site_test_0094	cross_site_test_0094_02	0	0.00327987
cross_site_test_0094	cross_site_test_0094_03	0	0.00272911
cross_site_test_0094	cross_site_test_0094_04	0	0.00092691
cross_site_test_0094	cross_site_test_0094_05	0	0.010255
cross_site_test_0094	cross_site_test_0094_06	0	0.00187256
cross_site_test_0094	cross_site_test_0094_07	0	0.122596
cross_site_test_0094	cross_site_test_0094_08	0	0.00195787
cross_site_test_0094	cross_site_test_0094_09	0	0.00271951
cross_site_test_0094	cross_site_test_0094_10	0	0.00988786
cross_site_test_0094	cross_site_test_0094_11	0	0.0010074
cross_site_test_0095	cross_site_test_0095_00	0	0.982419
cross_site_test_0095	cross_site_test_0095_01	0	0.276033
cross_site_test_0095	cross_site_test_0095_02	0	0.00171346
cross_site_test_0095	cross_site_test_0095_03	0	0.159312
cross_site_test_0095	cross_site_test_0095_04	0	0.00211544
cross_site_test_0095	cross_site_test_0095_05	0	0.0021274
cross_site_test_0095	cross_site_test_0095_06	0	0.0007607
cross_site_test_0095	cross_site_test_0095_07	0	0.0649959
cross_site_test_0095	cross_site_test_0095_08	0	0.224054
cross_site_test_0095	cross_site_test_0095_09	0	0.910503
cross_site_test_0095	cross_site_test_0095_10	0	0.00506283
cross_site_test_0095	cross_site_test_0095_11	0	0.00122052
cross_site_test_0095	cross_site_test_0095_12	0	0.207791
cross_site_test_0096	cross_site_test_0096_00	0	0.00599411
cross_site_test_0096	cross_site_test_0096_01	1	0.999973
cross_site_test_0096	cross_site_test_0096_02	1	0.982796
cross_site_test_0096	cross_site_test_0096_03	0	0.00265913
cross_site_test_0096	cross_site_test_0096_04	0	0.0420734
cross_site_test_0096	cross_site_test_0096_05	0	0.00240767
cross_site_test_0096	cross_site_test_0096_06	0	0.109571
cross_site_test_0096	cross_site_test_0096_07	0	0.00212616
cross_site_test_0096	cross_site_test_0096_08	0	0.0124339
cross_site_test_0096	cross_site_test_0096_09	0	0.972495
cross_site_test_0096	cross_site_test_0096_10	0	0.0388237
cross_site_test_0096	cross_site_test_0096_11	0	0.0119367
cross_site_test_0096	cross_site_test_0096_12	0	0.0259297
cross_site_test_0096	cross_site_test_0096_13	1	0.00126518
cross_site_test_0096	cross_site_test_0096_14	1	0.999991
cross_site_test_0096	cross_site_test_0096_15	1	0.995354
cross_site_test_0097	cross_site_test_0097_00	0	0.805285
cross_site_test_0097	cross_site_test_0097_01	0	0.0182415
cross_site_test_0097	cross_site_test_0097_02	0	0.0584558
cross_site_test_0097	cross_site_test_0097_03	0	0.0933655
cross_site_test_0097	cross_site_test_0097_04	0	0.0203228
cross_site_test_0097	cross_site_test_0097_05	0	0.64967
cross_site_test_0097	cross_site_test_0097_06	0	0.042524
cross_site_test_0097	cross_site_test_0097_07	0	0.0552539
cross_site_test_0097	cross_site_test_0097_08	0	0.12792
cross_site_test_0097	cross_site_test_0097_09	0	0.322968
cross_site_test_0098	cross_site_test_0098_00	0	0.0780745
cross_site_test_0098	cross_site_test_0098_01	0	0.0200971
cross_site_test_0098	cross_site_test_0098_02	0	0.168134
cross_site_test_0098	cross_site_test_0098_03	0	0.244669
cross_site_test_0098	cross_site_test_0098_04	0	0.00168128
cross_site_test_0098	cross_site_test_0098_05	0	0.00597627
cross_site_test_0098	cross_site_test_0098_06	0	0.00982052
cross_site_test_0098	cross_site_test_0098_07	0	0.025425
cross_site_test_0099	cross_site_test_0099_00	0	0.0259634
cross_site_test_0099	cross_site_test_0099_01	0	0.0255201
cross_site_test_0099	cross_site_test_0099_02	0	0.0200404
cross_site_test_0099	cross_site_test_0099_03	0	0.0947118
cross_site_test_0099	cross_site_test_0099_04	0	0.0185687
cross_site_test_0099	cross_site_test_0099_05	0	0.00075007
cross_site_test_0099	cross_site_test_0099_06	0	0.0027565
cross_site_test_0100	cross_site_test_0100_00	0	0.00060435
cross_site_test_0100	cross_site_test_0100_01	0	0.180815
cross_site_test_0100	cross_site_test_0100_02	0	0.00070879
cross_site_test_0100	cross_site_test_0100_03	0	0.00510636
cross_site_test_0100	cross_site_test_0100_04	0	0.00078648
cross_site_test_0100	cross_site_test_0100_05	0	0.0395332
cross_site_test_0100	cross_site_test_0100_06	0	0.00380653
cross_site_test_0100	cross_site_test_0100_07	0	0.00277507
cross_site_test_0100	cross_site_test_0100_08	0	0.0020301
cross_site_test_0100	cross_site_test_0100_09	0	0.00945198
cross_site_test_0100	cross_site_test_0100_10	0	0.00147066
cross_site_test_0100	cross_site_test_0100_11	0	0.075978
cross_site_test_0100	cross_site_test_0100_12	0	0.00213479
cross_site_test_0100	cross_site_test_0100_13	0	0.026402
cross_site_test_0101	cross_site_test_0101_00	0	0.00546977
cross_site_test_0101	cross_site_test_0101_01	0	0.0389665
cross_site_test_0101	cross_site_test_0101_02	0	0.104208
cross_site_test_0101	cross_site_test_0101_03	0	0.00353765
cross_site_test_0101	cross_site_test_0101_04	0	0.0540192
cross_site_test_0101	cross_site_test_0101_05	0	0.00515384
cross_site_test_0101	cross_site_test_0101_06	0	0.591272
cross_site_test_0101	cross_site_test_0101_07	0	0.00490664
cross_site_test_0101	cross_site_test_0101_08	0	0.0166306
cross_site_test_0101	cross_site_test_0101_09	0	0.00089054
cross_site_test_0101	cross_site_test_0101_10	0	0.00741933
cross_site_test_0101	cross_site_test_0101_11	0	0.00129833
cross_site_test_0102	cross_site_test_0102_00	0	0.240984
cross_site_test_0102	cross_site_test_0102_01	1	1
cross_site_test_0102	cross_site_test_0102_02	0	0.0769364
cross_site_test_0103	cross_site_test_0103_00	0	0.0103026
cross_site_test_0103	cross_site_test_0103_01	1	0.999388
cross_site_test_0103	cross_site_test_0103_02	1	0.999991
cross_site_test_0104	cross_site_test_0104_00	0	0.0315165
cross_site_test_0104	cross_site_test_0104_01	0	0.0242993
cross_site_test_0104	cross_site_test_0104_02	0	0.00161436
cross_site_test_0104	cross_site_test_0104_03	0	0.00246272
cross_site_test_0104	cross_site_test_0104_04	0	0.00364088
cross_site_test_0104	cross_site_test_0104_05	0	0.00575999
cross_site_test_0104	cross_site_test_0104_06	0	0.00089806
cross_site_test_0105	cross_site_test_0105_00	0	0.0052812
cross_site_test_0105	cross_site_test_0105_01	0	0.493874
cross_site_test_0105	cross_site_test_0105_02	0	0.295532
cross_site_test_0105	cross_site_test_0105_03	0	0.175446
cross_site_test_0105	cross_site_test_0105_04	0	0.202931
cross_site_test_0105	cross_site_test_0105_05	0	0.00450581
cross_site_test_0106	cross_site_test_0106_00	0	0.00173018
cross_site_test_0106	cross_site_test_0106_01	0	0.00332753
cross_site_test_0106	cross_site_test_0106_02	0	0.0983746
cross_site_test_0106	cross_site_test_0106_03	0	0.00258075
cross_site_test_0107	cross_site_test_0107_00	0	0.0470976
cross_site_test_0107	cross_site_test_0107_01	0	0.0316914
cross_site_test_0107	cross_site_test_0107_02	1	0.99761
cross_site_test_0107	cross_site_test_0107_03	0	0.129805
cross_site_test_0107	cross_site_test_0107_04	1	0.554741
cross_site_test_0107	cross_site_test_0107_05	1	0.999547
cross_site_test_0107	cross_site_test_0107_06	0	0.042565
cross_site_test_0108	cross_site_test_0108_00	0	0.0280663
cross_site_test_0108	cross_site_test_0108_01	0	0.1683
cross_site_test_0108	cross_site_test_0108_02	0	0.390009
cross_site_test_0109	cross_site_test_0109_00	0	0.0104066
cross_site_test_0109	cross_site_test_0109_01	0	0.00155791
cross_site_test_0109	cross_site_test_0109_02	0	0.0450526
cross_site_test_0110	cross_site_test_0110_00	1	1
cross_site_test_0110	cross_site_test_0110_01	0	0.00105891
cross_site_test_0110	cross_site_test_0110_02	1	1
cross_site_test_0110	cross_site_test_0110_03	1	0.999998
cross_site_test_0110	cross_site_test_0110_04	1	1
cross_site_test_0111	cross_site_test_0111_00	0	0.139456
cross_site_test_0111	cross_site_test_0111_01	1	0.999996
cross_site_test_0112	cross_site_test_0112_00	0	0.00533729
cross_site_test_0112	cross_site_test_0112_01	1	0.993713
cross_site_test_0112	cross_site_test_0112_02	0	0.00351625
cross_site_test_0113	cross_site_test_0113_00	1	1
cross_site_test_0113	cross_site_test_0113_01	1	1
cross_site_test_0114	cross_site_test_0114_00	0	0.00122819
cross_site_test_0115	cross_site_test_0115_00	0	0.0774205
cross_site_test_0115	cross_site_test_0115_01	0	0.00384742
cross_site_test_0115	cross_site_test_0115_02	0	0.00086511
cross_site_test_0115	cross_site_test_0115_03	0	0.00061164
cross_site_test_0115	cross_site_test_0115_04	0	0.00929425
cross_site_test_0115	cross_site_test_0115_05	0	0.00536596
cross_site_test_0115	cross_site_test_0115_06	0	0.129004
cross_site_test_0116	cross_site_test_0116_00	0	0.0141418
cross_site_test_0116	cross_site_test_0116_01	0	0.0798217
cross_site_test_0116	cross_site_test_0116_02	0	0.00457923
cross_site_test_0116	cross_site_test_0116_03	0	0.100971
cross_site_test_0116	cross_site_test_0116_04	0	0.0125955
cross_site_test_0116	cross_site_test_0116_05	0	0.00368682
cross_site_test_0116	cross_site_test_0116_06	0	0.0922959
cross_site_test_0117	cross_site_test_0117_00	0	0.0171317
cross_site_test_0117	cross_site_test_0117_01	0	0.0135066
cross_site_test_0117	cross_site_test_0117_02	1	0.999366
cross_site_test_0117	cross_site_test_0117_03	0	0.0655079
cross_site_test_0117	cross_site_test_0117_04	0	0.0127704
cross_site_test_0117	cross_site_test_0117_05	1	0.995806
cross_site_test_0117	cross_site_test_0117_06	1	0.827979
cross_site_test_0117	cross_site_test_0117_07	0	0.00464526
cross_site_test_0117	cross_site_test_0117_08	0	0.00193321
cross_site_test_0117	cross_site_test_0117_09	0	0.00147781
cross_site_test_0117	cross_site_test_0117_10	0	0.439705
cross_site_test_0118	cross_site_test_0118_00	0	0.00375016
cross_site_test_0118	cross_site_test_0118_01	0	0.0013458
cross_site_test_0118	cross_site_test_0118_02	0	0.00352989
cross_site_test_0119	cross_site_test_0119_00	0	0.00073294
cross_site_test_0119	cross_site_test_0119_01	0	0.00642363
cross_site_test_0119	cross_site_test_0119_02	0	0.00070294
cross_site_test_0119	cross_site_test_0119_03	0	0.00552237
cross_site_test_0119	cross_site_test_0119_04	0	0.00120836
cross_site_test_0119	cross_site_test_0119_05	0	0.00223364
cross_site_test_0119	cross_site_test_0119_06	0	0.00495492
cross_site_test_0120	cross_site_test_0120_00	0	0.0007547
cross_site_test_0120	cross_site_test_0120_01	0	0.00210681
cross_site_test_0120	cross_site_test_0120_02	0	0.00039219
cross_site_test_0120	cross_site_test_0120_03	0	0.0148236
cross_site_test_0120	cross_site_test_0120_04	0	0.00194159
cross_site_test_0120	cross_site_test_0120_05	0	0.00062502
cross_site_test_0121	cross_site_test_0121_00	0	0.156769
cross_site_test_0121	cross_site_test_0121_01	0	0.024385
cross_site_test_0121	cross_site_test_0121_02	0	0.169465
cross_site_test_0121	cross_site_test_0121_03	0	0.0307671
cross_site_test_0121	cross_site_test_0121_04	0	0.00085662
cross_site_test_0122	cross_site_test_0122_00	0	0.00106678
cross_site_test_0122	cross_site_test_0122_01	0	0.00507888
cross_site_test_0122	cross_site_test_0122_02	0	0.00047902
cross_site_test_0122	cross_site_test_0122_03	0	0.0178443
cross_site_test_0122	cross_site_test_0122_04	0	0.00057299
cross_site_test_0123	cross_site_test_0123_00	0	0.00702746
cross_site_test_0123	cross_site_test_0123_01	0	0.0137122
cross_site_test_0124	cross_site_test_0124_00	0	0.00546149
cross_site_test_0124	cross_site_test_0124_01	0	0.00045044
cross_site_test_0124	cross_site_test_0124_02	0	0.00142699
cross_site_test_0124	cross_site_test_0124_03	0	0.00204691
cross_site_test_0125	cross_site_test_0125_00	0	0.0109757
cross_site_test_0125	cross_site_test_0125_01	0	0.0033854
cross_site_test_0125	cross_site_test_0125_02	0	0.00063127
cross_site_test_0125	cross_site_test_0125_03	0	0.00496168
cross_site_test_0125	cross_site_test_0125_04	0	0.161327
cross_site_test_0125	cross_site_test_0125_05	0	0.0699866
cross_site_test_0125	cross_site_test_0125_06	0	0.375267
cross_site_test_0125	cross_site_test_0125_07	0	0.0273524
cross_site_test_0126	cross_site_test_0126_00	0	0.00252205
cross_site_test_0126	cross_site_test_0126_01	0	0.119356
cross_site_test_0126	cross_site_test_0126_02	0	0.00372552
cross_site_test_0126	cross_site_test_0126_03	0	0.00410246
cross_site_test_0126	cross_site_test_0126_04	0	0.0261478
cross_site_test_0126	cross_site_test_0126_05	0	0.0200022
cross_site_test_0126	cross_site_test_0126_06	0	0.00087507
cross_site_test_0126	cross_site_test_0126_07	0	0.061016
cross_site_test_0126	cross_site_test_0126_08	0	0.0974829
cross_site_test_0126	cross_site_test_0126_09	0	0.0131914
cross_site_test_0127	cross_site_test_0127_00	0	0.0558978
cross_site_test_0128	cross_site_test_0128_00	0	0.0132617
cross_site_test_0128	cross_site_test_0128_01	0	0.0159191
cross_site_test_0128	cross_site_test_0128_02	0	0.00101049
cross_site_test_0128	cross_site_test_0128_03	0	0.00057667
cross_site_test_0128	cross_site_test_0128_04	0	0.00121648
cross_site_test_0128	cross_site_test_0128_05	0	0.0300505
cross_site_test_0128	cross_site_test_0128_06	0	0.0232501
cross_site_test_0128	cross_site_test_0128_07	0	0.0106214
cross_site_test_0128	cross_site_test_0128_08	0	0.0068677
cross_site_test_0128	cross_site_test_0128_09	0	0.00152654
cross_site_test_0128	cross_site_test_0128_10	0	0.0202841
cross_site_test_0128	cross_site_test_0128_11	0	0.0002572
cross_site_test_0128	cross_site_test_0128_12	0	0.00160578
cross_site_test_0128	cross_site_test_0128_13	0	0.0636339
cross_site_test_0128	cross_site_test_0128_14	0	0.00548478
cross_site_test_0128	cross_site_test_0128_15	0	0.00572716
cross_site_test_0128	cross_site_test_0128_16	0	0.011601
cross_site_test_0128	cross_site_test_0128_17	0	0.00739771
cross_site_test_0129	cross_site_test_0129_00	0	0.0114728
cross_site_test_0129	cross_site_test_0129_01	1	0.0357001
cross_site_test_0129	cross_site_test_0129_02	0	0.00265575
cross_site_test_0129	cross_site_test_0129_03	0	0.0039097
cross_site_test_0129	cross_site_test_0129_04	1	0.831863
cross_site_test_0129	cross_site_test_0129_05	0	0.035619
cross_site_test_0129	cross_site_test_0129_06	0	0.00742595
cross_site_test_0129	cross_site_test_0129_07	1	0.992751
cross_site_test_0129	cross_site_test_0129_08	1	0.992945
cross_site_test_0129	cross_site_test_0129_09	0	0.00371454
cross_site_test_0129	cross_site_test_0129_10	1	0.766077
cross_site_test_0129	cross_site_test_0129_11	1	0.961893
cross_site_test_0130	cross_site_test_0130_00	0	0.00065643
cross_site_test_0130	cross_site_test_0130_01	0	0.0566964
cross_site_test_0131	cross_site_test_0131_00	0	0.00033216
cross_site_test_0131	cross_site_test_0131_01	0	0.00170548
cross_site_test_0131	cross_site_test_0131_02	0	0.00237558
cross_site_test_0131	cross_site_test_0131_03	0	0.00426555
cross_site_test_0131	cross_site_test_0131_04	0	0.0153883
cross_site_test_0131	cross_site_test_0131_05	0	0.00515564
cross_site_test_0131	cross_site_test_0131_06	0	0.00399703
cross_site_test_0132	cross_site_test_0132_00	0	0.00107743
cross_site_test_0132	cross_site_test_0132_01	0	0.00340335
cross_site_test_0132	cross_site_test_0132_02	0	0.0101233
cross_site_test_0133	cross_site_test_0133_00	0	0.0103339
cross_site_test_0133	cross_site_test_0133_01	0	0.00190036
cross_site_test_0134	cross_site_test_0134_00	0	0.0114501
cross_site_test_0134	cross_site_test_0134_01	0	0.0436153
cross_site_test_0134	cross_site_test_0134_02	0	0.149563
cross_site_test_0134	cross_site_test_0134_03	0	0.00301188
cross_site_test_0135	cross_site_test_0135_00	0	0.00111719
cross_site_test_0136	cross_site_test_0136_00	0	0.0219394
cross_site_test_0136	cross_site_test_0136_01	0	0.134582
cross_site_test_0136	cross_site_test_0136_02	0	0.010445
cross_site_test_0136	cross_site_test_0136_03	0	0.00222246
cross_site_test_0136	cross_site_test_0136_04	0	0.00099466
cross_site_test_0136	cross_site_test_0136_05	0	0.0033204
cross_site_test_0137	cross_site_test_0137_00	0	0.00422751
cross_site_test_0137	cross_site_test_0137_01	0	0.00092219
cross_site_test_0137	cross_site_test_0137_02	0	0.00075638
cross_site_test_0138	cross_site_test_0138_00	0	0.0374073
cross_site_test_0138	cross_site_test_0138_01	0	0.251783
cross_site_test_0138	cross_site_test_0138_02	0	0.101485
cross_site_test_0139	cross_site_test_0139_00	0	0.9647
cross_site_test_0139	cross_site_test_0139_01	0	0.654243
cross_site_test_0139	cross_site_test_0139_02	0	0.00732698
cross_site_test_0139	cross_site_test_0139_03	0	0.0732554
cross_site_test_0139	cross_site_test_0139_04	0	0.857554
cross_site_test_0139	cross_site_test_0139_05	0	0.954896
cross_site_test_0139	cross_site_test_0139_06	0	0.919409
cross_site_test_0139	cross_site_test_0139_07	0	0.839675
cross_site_test_0139	cross_site_test_0139_08	0	0.422049
cross_site_test_0140	cross_site_test_0140_00	0	0.281546
cross_site_test_0140	cross_site_test_0140_01	0	0.0208362
cross_site_test_0140	cross_site_test_0140_02	0	0.0729384
cross_site_test_0140	cross_site_test_0140_03	0	0.0132602
cross_site_test_0140	cross_site_test_0140_04	0	0.170976
cross_site_test_0140	cross_site_test_0140_05	0	0.058187
cross_site_test_0140	cross_site_test_0140_06	0	0.0143836
cross_site_test_0140	cross_site_test_0140_07	0	0.090902
cross_site_test_0141	cross_site_test_0141_00	0	0.0108745
cross_site_test_0141	cross_site_test_0141_01	0	0.23605
cross_site_test_0141	cross_site_test_0141_02	0	0.00142192
cross_site_test_0141	cross_site_test_0141_03	0	0.268452
cross_site_test_0141	cross_site_test_0141_04	0	0.0588556
cross_site_test_0141	cross_site_test_0141_05	0	0.00603059
cross_site_test_0141	cross_site_test_0141_06	0	0.00229733
cross_site_test_0141	cross_site_test_0141_07	0	0.523238
cross_site_test_0141	cross_site_test_0141_08	0	0.0863263
cross_site_test_0141	cross_site_test_0141_09	0	0.0503791
cross_site_test_0141	cross_site_test_0141_10	0	0.308438
cross_site_test_0141	cross_site_test_0141_11	0	0.00832783
cross_site_test_0142	cross_site_test_0142_00	0	0.0250384
cross_site_test_0142	cross_site_test_0142_01	0	0.0108627
cross_site_test_0142	cross_site_test_0142_02	0	0.0200637
cross_site_test_0143	cross_site_test_0143_00	0	0.00085027
cross_site_test_0143	cross_site_test_0143_01	0	0.00734443
cross_site_test_0143	cross_site_test_0143_02	0	0.00137901
cross_site_test_0143	cross_site_test_0143_03	0	0.00890699
cross_site_test_0143	cross_site_test_0143_04	0	0.00502462
cross_site_test_0143	cross_site_test_0143_05	0	0.21504
cross_site_test_0143	cross_site_test_0143_06	0	0.806296
cross_site_test_0143	cross_site_test_0143_07	0	0.00120629
cross_site_test_0143	cross_site_test_0143_08	0	0.556398
cross_site_test_0143	cross_site_test_0143_09	0	0.0173489
cross_site_test_0143	cross_site_test_0143_10	0	0.176446
cross_site_test_0143	cross_site_test_0143_11	0	0.0237659
cross_site_test_0143	cross_site_test_0143_12	0	0.00115019
cross_site_test_0143	cross_site_test_0143_13	0	0.0214785
cross_site_test_0143	cross_site_test_0143_14	0	0.0469216
cross_site_test_0143	cross_site_test_0143_15	0	0.0062738
cross_site_test_0143	cross_site_test_0143_16	0	0.0307525
cross_site_test_0144	cross_site_test_0144_00	0	0.00207935
cross_site_test_0144	cross_site_test_0144_01	0	0.00053416
cross_site_test_0144	cross_site_test_0144_02	0	0.0218752
cross_site_test_0144	cross_site_test_0144_03	0	0.013393
cross_site_test_0144	cross_site_test_0144_04	0	0.0713412
cross_site_test_0144	cross_site_test_0144_05	0	0.00530919
cross_site_test_0144	cross_site_test_0144_06	0	0.016676
cross_site_test_0144	cross_site_test_0144_07	0	0.0187905
cross_site_test_0145	cross_site_test_0145_00	0	0.00535128
cross_site_test_0146	cross_site_test_0146_00	0	0.789242
cross_site_test_0147	cross_site_test_0147_00	0	0.0247613
cross_site_test_0147	cross_site_test_0147_01	0	0.00087611
cross_site_test_0147	cross_site_test_0147_02	0	0.00321039
cross_site_test_0147	cross_site_test_0147_03	0	0.0354432
cross_site_test_0147	cross_site_test_0147_04	0	0.00331538
cross_site_test_0148	cross_site_test_0148_00	0	0.0170948
cross_site_test_0148	cross_site_test_0148_01	1	0.943169
cross_site_test_0149	cross_site_test_0149_00	0	0.00171329
cross_site_test_0149	cross_site_test_0149_01	0	0.00149636
cross_site_test_0150	cross_site_test_0150_00	1	0.672847
cross_site_test_0150	cross_site_test_0150_01	0	0.00121691
cross_site_test_0150	cross_site_test_0150_02	0	0.00091471
cross_site_test_0151	cross_site_test_0151_00	0	0.00267856
cross_site_test_0151	cross_site_test_0151_01	0	0.0009033
cross_site_test_0152	cross_site_test_0152_00	0	0.00070688
cross_site_test_0152	cross_site_test_0152_01	0	0.0212453
cross_site_test_0152	cross_site_test_0152_02	0	0.00527487
cross_site_test_0152	cross_site_test_0152_03	0	0.421163
cross_site_test_0152	cross_site_test_0152_04	0	0.106574
cross_site_test_0152	cross_site_test_0152_05	0	0.00337534
cross_site_test_0152	cross_site_test_0152_06	0	0.00243441
cross_site_test_0153	cross_site_test_0153_00	0	0.00287847
cross_site_test_0153	cross_site_test_0153_01	0	0.00200881
cross_site_test_0154	cross_site_test_0154_00	0	0.00193587
cross_site_test_0154	cross_site_test_0154_01	0	0.00170075
cross_site_test_0155	cross_site_test_0155_00	1	0.906974
cross_site_test_0155	cross_site_test_0155_01	1	0.785235
cross_site_test_0155	cross_site_test_0155_02	0	0.00100129
cross_site_test_0155	cross_site_test_0155_03	1	0.780837
cross_site_test_0156	cross_site_test_0156_00	0	0.00241129
cross_site_test_0156	cross_site_test_0156_01	0	0.00848435
cross_site_test_0156	cross_site_test_0156_02	0	0.293555
cross_site_test_0156	cross_site_test_0156_03	0	0.00034736
cross_site_test_0156	cross_site_test_0156_04	0	0.0019008
cross_site_test_0156	cross_site_test_0156_05	0	0.0116503
cross_site_test_0157	cross_site_test_0157_00	0	0.104634
cross_site_test_0157	cross_site_test_0157_01	0	0.968374
cross_site_test_0157	cross_site_test_0157_02	0	0.0578506
cross_site_test_0157	cross_site_test_0157_03	0	0.00048579
cross_site_test_0157	cross_site_test_0157_04	0	0.319052
cross_site_test_0157	cross_site_test_0157_05	0	0.0153639
cross_site_test_0158	cross_site_test_0158_00	0	0.00615453
cross_site_test_0158	cross_site_test_0158_01	0	0.00228784
cross_site_test_0158	cross_site_test_0158_02	1	0.999993
cross_site_test_0158	cross_site_test_0158_03	0	0.00506991
cross_site_test_0159	cross_site_test_0159_00	0	0.215339
cross_site_test_0159	cross_site_test_0159_01	1	0.999999
cross_site_test_0159	cross_site_test_0159_02	1	0.999998
cross_site_test_0159	cross_site_test_0159_03	0	0.0839375
cross_site_test_0160	cross_site_test_0160_00	0	0.176171
cross_site_test_0160	cross_site_test_0160_01	0	0.00914939
cross_site_test_0160	cross_site_test_0160_02	0	0.058865
cross_site_test_0160	cross_site_test_0160_03	0	0.0394632
cross_site_test_0160	cross_site_test_0160_04	1	0.999933
cross_site_test_0161	cross_site_test_0161_00	0	0.00244435
cross_site_test_0161	cross_site_test_0161_01	0	0.00139859
cross_site_test_0161	cross_site_test_0161_02	0	0.00106481
cross_site_test_0161	cross_site_test_0161_03	0	0.00197603
cross_site_test_0161	cross_site_test_0161_04	0	0.00065085
cross_site_test_0162	cross_site_test_0162_00	0	0.0173104
cross_site_test_0162	cross_site_test_0162_01	0	0.393051
cross_site_test_0162	cross_site_test_0162_02	0	0.00095241
cross_site_test_0163	cross_site_test_0163_00	0	0.00481505
cross_site_test_0163	cross_site_test_0163_01	0	0.0233454
cross_site_test_0163	cross_site_test_0163_02	0	0.00423838
cross_site_test_0163	cross_site_test_0163_03	0	0.116531
cross_site_test_0163	cross_site_test_0163_04	0	0.154318
cross_site_test_0163	cross_site_test_0163_05	0	0.0731717
cross_site_test_0164	cross_site_test_0164_00	0	0.00125924
cross_site_test_0164	cross_site_test_0164_01	0	0.00046049
cross_site_test_0164	cross_site_test_0164_02	0	0.00909218
cross_site_test_0164	cross_site_test_0164_03	0	0.00172587
cross_site_test_0164	cross_site_test_0164_04	0	0.00388221
cross_site_test_0164	cross_site_test_0164_05	0	0.0351719
cross_site_test_0164	cross_site_test_0164_06	0	0.00215874
cross_site_test_0164	cross_site_test_0164_07	0	0.0105269
cross_site_test_0164	cross_site_test_0164_08	0	0.0108425
cross_site_test_0164	cross_site_test_0164_09	0	0.00197767
cross_site_test_0164	cross_site_test_0164_10	0	0.619699
cross_site_test_0164	cross_site_test_0164_11	0	0.00294237
cross_site_test_0164	cross_site_test_0164_12	0	0.00863623
cross_site_test_0164	cross_site_test_0164_13	0	0.00281334
cross_site_test_0164	cross_site_test_0164_14	0	0.00371595
cross_site_test_0164	cross_site_test_0164_15	0	0.018529
cross_site_test_0164	cross_site_test_0164_16	0	0.00224874
cross_site_test_0164	cross_site_test_0164_17	0	0.00093396
cross_site_test_0165	cross_site_test_0165_00	0	0.0624104
cross_site_test_0165	cross_site_test_0165_01	0	0.00754483
cross_site_test_0165	cross_site_test_0165_02	0	0.00729793
cross_site_test_0165	cross_site_test_0165_03	0	0.00323679
cross_site_test_0165	cross_site_test_0165_04	0	0.00301641
cross_site_test_0166	cross_site_test_0166_00	0	0.159994
cross_site_test_0166	cross_site_test_0166_01	0	0.0105743
cross_site_test_0166	cross_site_test_0166_02	0	0.0189748
cross_site_test_0166	cross_site_test_0166_03	0	0.0821111
cross_site_test_0166	cross_site_test_0166_04	0	0.31543
cross_site_test_0166	cross_site_test_0166_05	0	0.0052159
cross_site_test_0166	cross_site_test_0166_06	0	0.00976783
cross_site_test_0167	cross_site_test_0167_00	0	0.110756
cross_site_test_0168	cross_site_test_0168_00	0	0.00083012
cross_site_test_0168	cross_site_test_0168_01	0	0.00813309
cross_site_test_0168	cross_site_test_0168_02	0	0.00099008
cross_site_test_0168	cross_site_test_0168_03	0	0.00313695
cross_site_test_0168	cross_site_test_0168_04	0	0.00073617
cross_site_test_0168	cross_site_test_0168_05	0	0.00454534
cross_site_test_0168	cross_site_test_0168_06	0	0.0901922
cross_site_test_0169	cross_site_test_0169_00	0	0.00179066
cross_site_test_0169	cross_site_test_0169_01	0	0.0822366
cross_site_test_0169	cross_site_test_0169_02	0	0.00631005
cross_site_test_0170	cross_site_test_0170_00	0	0.00478666
cross_site_test_0170	cross_site_test_0170_01	0	0.00201118
cross_site_test_0170	cross_site_test_0170_02	0	0.00246912
cross_site_test_0170	cross_site_test_0170_03	0	0.523333
cross_site_test_0170	cross_site_test_0170_04	0	0.00277675
cross_site_test_0170	cross_site_test_0170_05	0	0.00187002
cross_site_test_0170	cross_site_test_0170_06	0	0.00130846
cross_site_test_0170	cross_site_test_0170_07	0	0.00221345
cross_site_test_0170	cross_site_test_0170_08	0	0.00616755
cross_site_test_0170	cross_site_test_0170_09	0	0.00238233
cross_site_test_0170	cross_site_test_0170_10	0	0.0005645
cross_site_test_0170	cross_site_test_0170_11	0	0.00253599
cross_site_test_0170	cross_site_test_0170_12	0	0.00760189
cross_site_test_0170	cross_site_test_0170_13	0	0.00195646
cross_site_test_0170	cross_site_test_0170_14	0	0.00244497
cross_site_test_0170	cross_site_test_0170_15	0	0.0362827
cross_site_test_0170	cross_site_test_0170_16	0	0.00332385
cross_site_test_0170	cross_site_test_0170_17	0	0.0021735
cross_site_test_0170	cross_site_test_0170_18	0	0.00150045
cross_site_test_0170	cross_site_test_0170_19	0	0.0141908
cross_site_test_0170	cross_site_test_0170_20	0	0.00268084
cross_site_test_0170	cross_site_test_0170_21	0	0.0928525
cross_site_test_0170	cross_site_test_0170_22	0	0.00153185
cross_site_test_0170	cross_site_test_0170_23	0	0.0106929
cross_site_test_0170	cross_site_test_0170_24	0	0.00865235
cross_site_test_0170	cross_site_test_0170_25	0	0.0108628
cross_site_test_0170	cross_site_test_0170_26	0	0.00510352
cross_site_test_0170	cross_site_test_0170_27	0	0.00591062
cross_site_test_0170	cross_site_test_0170_28	0	0.00280367
cross_site_test_0170	cross_site_test_0170_29	0	0.00166542
cross_site_test_0171	cross_site_test_0171_00	0	0.0141493
cross_site_test_0171	cross_site_test_0171_01	0	0.00151945
cross_site_test_0171	cross_site_test_0171_02	0	0.00154266
cross_site_test_0171	cross_site_test_0171_03	0	0.00336943
cross_site_test_0171	cross_site_test_0171_04	0	0.0308004
cross_site_test_0171	cross_site_test_0171_05	0	0.00288427
cross_site_test_0171	cross_site_test_0171_06	0	0.00442406
cross_site_test_0172	cross_site_test_0172_00	0	0.0210374
cross_site_test_0172	cross_site_test_0172_01	0	0.00059179
cross_site_test_0172	cross_site_test_0172_02	0	0.0113902
cross_site_test_0172	cross_site_test_0172_03	0	0.00179964
cross_site_test_0172	cross_site_test_0172_04	0	0.00115991
cross_site_test_0172	cross_site_test_0172_05	0	0.00063393
cross_site_test_0172	cross_site_test_0172_06	0	0.00149325
cross_site_test_0172	cross_site_test_0172_07	0	0.0158547
cross_site_test_0172	cross_site_test_0172_08	0	0.014341
cross_site_test_0173	cross_site_test_0173_00	0	0.0371723
cross_site_test_0173	cross_site_test_0173_01	0	0.0761739
cross_site_test_0174	cross_site_test_0174_00	0	0.00975426
cross_site_test_0175	cross_site_test_0175_00	0	0.0237813
cross_site_test_0175	cross_site_test_0175_01	0	0.0017526
cross_site_test_0175	cross_site_test_0175_02	0	0.00392957
cross_site_test_0176	cross_site_test_0176_00	0	0.0199348
cross_site_test_0176	cross_site_test_0176_01	0	0.00925791
cross_site_test_0176	cross_site_test_0176_02	0	0.00160632
cross_site_test_0176	cross_site_test_0176_03	0	0.00626969
cross_site_test_0176	cross_site_test_0176_04	0	0.00116273
cross_site_test_0176	cross_site_test_0176_05	0	0.00044776
cross_site_test_0177	cross_site_test_0177_00	0	0.00103607
cross_site_test_0177	cross_site_test_0177_01	0	0.00499549
cross_site_test_0177	cross_site_test_0177_02	0	0.00341189
cross_site_test_0177	cross_site_test_0177_03	0	0.0072664
cross_site_test_0177	cross_site_test_0177_04	0	0.00050367
cross_site_test_0178	cross_site_test_0178_00	0	0.00164382
cross_site_test_0179	cross_site_test_0179_00	0	0.0335286
cross_site_test_0179	cross_site_test_0179_01	0	0.00280997
cross_site_test_0179	cross_site_test_0179_02	0	0.00138564
cross_site_test_0179	cross_site_test_0179_03	0	0.00570173
cross_site_test_0180	cross_site_test_0180_00	0	0.00246134
cross_site_test_0180	cross_site_test_0180_01	0	0.00045055
cross_site_test_0180	cross_site_test_0180_02	0	0.0009532
cross_site_test_0180	cross_site_test_0180_03	0	0.00127791
cross_site_test_0180	cross_site_test_0180_04	0	0.00395351
cross_site_test_0180	cross_site_test_0180_05	0	0.00067513
cross_site_test_0180	cross_site_test_0180_06	0	0.0274532
cross_site_test_0180	cross_site_test_0180_07	0	0.00593184
cross_site_test_0180	cross_site_test_0180_08	0	0.00169187
cross_site_test_0180	cross_site_test_0180_09	0	0.00149217
cross_site_test_0181	cross_site_test_0181_00	0	0.00861545
cross_site_test_0181	cross_site_test_0181_01	0	0.0552916
cross_site_test_0181	cross_site_test_0181_02	0	0.0023912
cross_site_test_0181	cross_site_test_0181_03	0	0.0306777
cross_site_test_0181	cross_site_test_0181_04	0	0.00204999
cross_site_test_0181	cross_site_test_0181_05	0	0.001879
cross_site_test_0181	cross_site_test_0181_06	0	0.00419141
cross_site_test_0182	cross_site_test_0182_00	0	0.00263888
cross_site_test_0182	cross_site_test_0182_01	0	0.0116578
cross_site_test_0182	cross_site_test_0182_02	0	0.00314746
cross_site_test_0182	cross_site_test_0182_03	0	0.0032235
cross_site_test_0182	cross_site_test_0182_04	0	0.00218397
cross_site_test_0183	cross_site_test_0183_00	0	0.00115105
cross_site_test_0183	cross_site_test_0183_01	0	0.0251834
cross_site_test_0183	cross_site_test_0183_02	1	0.998606
cross_site_test_0183	cross_site_test_0183_03	0	0.00101642
cross_site_test_0184	cross_site_test_0184_00	0	0.00319029
cross_site_test_0184	cross_site_test_0184_01	0	0.00523619
cross_site_test_0184	cross_site_test_0184_02	0	0.00139967
cross_site_test_0184	cross_site_test_0184_03	0	0.00523562
cross_site_test_0184	cross_site_test_0184_04	0	0.00236605
cross_site_test_0184	cross_site_test_0184_05	0	0.0418249
cross_site_test_0184	cross_site_test_0184_06	0	0.00047993
cross_site_test_0184	cross_site_test_0184_07	0	0.00059249
cross_site_test_0184	cross_site_test_0184_08	0	0.00115314
cross_site_test_0184	cross_site_test_0184_09	0	0.00731038
cross_site_test_0184	cross_site_test_0184_10	0	0.00338083
cross_site_test_0185	cross_site_test_0185_00	0	0.0009495
cross_site_test_0185	cross_site_test_0185_01	0	0.00383175
cross_site_test_0185	cross_site_test_0185_02	0	0.00174214
cross_site_test_0185	cross_site_test_0185_03	0	0.00592729
cross_site_test_0185	cross_site_test_0185_04	0	0.00213489
cross_site_test_0185	cross_site_test_0185_05	0	0.00327413
cross_site_test_0185	cross_site_test_0185_06	0	0.0032743
cross_site_test_0185	cross_site_test_0185_07	0	0.0016823
cross_site_test_0185	cross_site_test_0185_08	0	0.00458539
cross_site_test_0185	cross_site_test_0185_09	0	0.00341628
cross_site_test_0185	cross_site_test_0185_10	0	0.0101143
cross_site_test_0186	cross_site_test_0186_00	0	0.0128374
cross_site_test_0186	cross_site_test_0186_01	0	0.0571022
cross_site_test_0186	cross_site_test_0186_02	0	0.00116852
cross_site_test_0186	cross_site_test_0186_03	0	0.0018917
cross_site_test_0186	cross_site_test_0186_04	0	0.00066277
cross_site_test_0186	cross_site_test_0186_05	0	0.00809285
cross_site_test_0186	cross_site_test_0186_06	0	0.00542575
cross_site_test_0186	cross_site_test_0186_07	0	0.00847968
cross_site_test_0186	cross_site_test_0186_08	0	0.00579782
cross_site_test_0186	cross_site_test_0186_09	0	0.0009881
cross_site_test_0186	cross_site_test_0186_10	0	0.00120172
cross_site_test_0186	cross_site_test_0186_11	0	0.00072882
cross_site_test_0186	cross_site_test_0186_12	0	0.00771981
cross_site_test_0186	cross_site_test_0186_13	0	0.00180114
cross_site_test_0186	cross_site_test_0186_14	0	0.00321778
cross_site_test_0187	cross_site_test_0187_00	0	0.00145213
cross_site_test_0187	cross_site_test_0187_01	0	0.003214
cross_site_test_0187	cross_site_test_0187_02	0	0.0108072
cross_site_test_0187	cross_site_test_0187_03	0	0.00639307
cross_site_test_0187	cross_site_test_0187_04	0	0.00064144
cross_site_test_0187	cross_site_test_0187_05	0	0.00184352
cross_site_test_0187	cross_site_test_0187_06	0	0.00644129
cross_site_test_0187	cross_site_test_0187_07	0	0.00141001
cross_site_test_0187	cross_site_test_0187_08	0	0.00523901
cross_site_test_0188	cross_site_test_0188_00	0	0.0252873
cross_site_test_0188	cross_site_test_0188_01	0	0.0164743
cross_site_test_0188	cross_site_test_0188_02	0	0.0379671
cross_site_test_0188	cross_site_test_0188_03	0	0.00956748
cross_site_test_0188	cross_site_test_0188_04	0	0.00401029
cross_site_test_0188	cross_site_test_0188_05	0	0.260356
cross_site_test_0188	cross_site_test_0188_06	0	0.00527592
cross_site_test_0188	cross_site_test_0188_07	0	0.0278307
cross_site_test_0188	cross_site_test_0188_08	0	0.00297223
cross_site_test_0188	cross_site_test_0188_09	0	0.00252407
cross_site_test_0188	cross_site_test_0188_10	0	0.0112262
cross_site_test_0189	cross_site_test_0189_00	0	0.00239091
cross_site_test_0189	cross_site_test_0189_01	0	0.0715361
cross_site_test_0189	cross_site_test_0189_02	0	0.309717
cross_site_test_0189	cross_site_test_0189_03	0	0.00743004
cross_site_test_0189	cross_site_test_0189_04	0	0.00241648
cross_site_test_0189	cross_site_test_0189_05	0	0.0018757
cross_site_test_0189	cross_site_test_0189_06	0	0.0139255
cross_site_test_0189	cross_site_test_0189_07	0	0.284487
cross_site_test_0189	cross_site_test_0189_08	0	0.00209551
cross_site_test_0189	cross_site_test_0189_09	0	0.00160194
cross_site_test_0189	cross_site_test_0189_10	0	0.00671795
cross_site_test_0189	cross_site_test_0189_11	0	0.00334184
cross_site_test_0190	cross_site_test_0190_00	0	0.00296005
cross_site_test_0190	cross_site_test_0190_01	0	0.0978871
cross_site_test_0190	cross_site_test_0190_02	0	0.00492372
cross_site_test_0191	cross_site_test_0191_00	0	0.0231827
cross_site_test_0191	cross_site_test_0191_01	0	0.00091967
cross_site_test_0191	cross_site_test_0191_02	0	0.0101152
cross_site_test_0191	cross_site_test_0191_03	0	0.33846
cross_site_test_0192	cross_site_test_0192_00	0	0.00168289
cross_site_test_0192	cross_site_test_0192_01	0	0.00211488
cross_site_test_0192	cross_site_test_0192_02	0	0.00214093
cross_site_test_0193	cross_site_test_0193_00	0	0.00215895
cross_site_test_0193	cross_site_test_0193_01	0	0.00189685
cross_site_test_0193	cross_site_test_0193_02	0	0.00180324
cross_site_test_0194	cross_site_test_0194_00	0	0.0792531
cross_site_test_0194	cross_site_test_0194_01	0	0.0008612
cross_site_test_0194	cross_site_test_0194_02	0	0.0014295
cross_site_test_0194	cross_site_test_0194_03	0	0.00162558
cross_site_test_0194	cross_site_test_0194_04	0	0.00676491
cross_site_test_0194	cross_site_test_0194_05	0	0.0121056
cross_site_test_0195	cross_site_test_0195_00	0	0.0111807
cross_site_test_0195	cross_site_test_0195_01	0	0.00429261
cross_site_test_0195	cross_site_test_0195_02	0	0.189509
cross_site_test_0195	cross_site_test_0195_03	0	0.0191038
cross_site_test_0195	cross_site_test_0195_04	0	0.00799643
cross_site_test_0195	cross_site_test_0195_05	0	0.0025754
cross_site_test_0195	cross_site_test_0195_06	0	0.00133861
cross_site_test_0195	cross_site_test_0195_07	0	0.00532355
cross_site_test_0195	cross_site_test_0195_08	0	0.00225167
cross_site_test_0195	cross_site_test_0195_09	0	0.039385
cross_site_test_0196	cross_site_test_0196_00	0	0.0256135
cross_site_test_0196	cross_site_test_0196_01	0	0.0163259
cross_site_test_0196	cross_site_test_0196_02	0	0.0119286
cross_site_test_0196	cross_site_test_0196_03	0	0.010737
cross_site_test_0196	cross_site_test_0196_04	0	0.0106198
cross_site_test_0196	cross_site_test_0196_05	0	0.935969
cross_site_test_0196	cross_site_test_0196_06	0	0.00506721
cross_site_test_0197	cross_site_test_0197_00	0	0.00143002
cross_site_test_0197	cross_site_test_0197_01	0	0.0114413
cross_site_test_0197	cross_site_test_0197_02	0	0.0545733
cross_site_test_0197	cross_site_test_0197_03	0	0.0495812
cross_site_test_0197	cross_site_test_0197_04	0	0.860956
cross_site_test_0197	cross_site_test_0197_05	0	0.0126386
cross_site_test_0197	cross_site_test_0197_06	0	0.00067289
cross_site_test_0197	cross_site_test_0197_07	0	0.00122374
cross_site_test_0197	cross_site_test_0197_08	0	0.00161395
cross_site_test_0197	cross_site_test_0197_09	0	0.00144429
cross_site_test_0197	cross_site_test_0197_10	0	0.0388951
cross_site_test_0198	cross_site_test_0198_00	0	0.00204882
cross_site_test_0198	cross_site_test_0198_01	0	0.00480898
cross_site_test_0198	cross_site_test_0198_02	0	0.0578642
cross_site_test_0198	cross_site_test_0198_03	0	0.00706496
cross_site_test_0198	cross_site_test_0198_04	0	0.00247955
cross_site_test_0198	cross_site_test_0198_05	0	0.00232528
cross_site_test_0198	cross_site_test_0198_06	0	0.00413544
cross_site_test_0198	cross_site_test_0198_07	0	0.0171164
cross_site_test_0199	cross_site_test_0199_00	0	0.0128346
cross_site_test_0199	cross_site_test_0199_01	0	0.010758
cross_site_test_0199	cross_site_test_0199_02	0	0.00183242
cross_site_test_0199	cross_site_test_0199_03	0	0.00606705
cross_site_test_0200	cross_site_test_0200_00	0	0.018356
cross_site_test_0200	cross_site_test_0200_01	0	0.0524754
cross_site_test_0201	cross_site_test_0201_00	0	0.0297985
cross_site_test_0201	cross_site_test_0201_01	0	0.0085305
cross_site_test_0201	cross_site_test_0201_02	0	0.0878336
cross_site_test_0201	cross_site_test_0201_03	0	0.00590042
cross_site_test_0201	cross_site_test_0201_04	0	0.00317781
cross_site_test_0202	cross_site_test_0202_00	0	0.126115
cross_site_test_0202	cross_site_test_0202_01	0	0.0010662
cross_site_test_0203	cross_site_test_0203_00	1	1
cross_site_test_0203	cross_site_test_0203_01	1	1
cross_site_test_0203	cross_site_test_0203_02	1	0.999996
cross_site_test_0203	cross_site_test_0203_03	1	0.999999
cross_site_test_0203	cross_site_test_0203_04	1	1
cross_site_test_0203	cross_site_test_0203_05	1	1
cross_site_test_0203	cross_site_test_0203_06	1	1
cross_site_test_0204	cross_site_test_0204_00	0	0.0226789
cross_site_test_0204	cross_site_test_0204_01	1	0.999997
cross_site_test_0204	cross_site_test_0204_02	0	0.00230392
cross_site_test_0204	cross_site_test_0204_03	0	0.0288556
cross_site_test_0204	cross_site_test_0204_04	1	0.999945
cross_site_test_0205	cross_site_test_0205_00	1	0.999999
cross_site_test_0205	cross_site_test_0205_01	0	0.0228218
cross_site_test_0205	cross_site_test_0205_02	0	0.341887
cross_site_test_0205	cross_site_test_0205_03	0	0.939102
cross_site_test_0205	cross_site_test_0205_04	0	0.0296808
cross_site_test_0205	cross_site_test_0205_05	0	0.0304409
cross_site_test_0205	cross_site_test_0205_06	0	0.128909
cross_site_test_0205	cross_site_test_0205_07	0	0.387003
cross_site_test_0205	cross_site_test_0205_08	0	0.00251434
cross_site_test_0205	cross_site_test_0205_09	1	0.999995
cross_site_test_0205	cross_site_test_0205_10	1	0.999998
cross_site_test_0206	cross_site_test_0206_00	1	1
cross_site_test_0206	cross_site_test_0206_01	0	0.0105346
cross_site_test_0206	cross_site_test_0206_02	0	0.274576
cross_site_test_0207	cross_site_test_0207_00	0	0.0246276
cross_site_test_0207	cross_site_test_0207_01	0	0.0913128
cross_site_test_0207	cross_site_test_0207_02	0	0.0888178
cross_site_test_0207	cross_site_test_0207_03	0	0.00513968
cross_site_test_0207	cross_site_test_0207_04	0	0.00605036
cross_site_test_0208	cross_site_test_0208_00	0	0.00485381
cross_site_test_0208	cross_site_test_0208_01	0	0.00795602
cross_site_test_0208	cross_site_test_0208_02	0	0.0148436
cross_site_test_0209	cross_site_test_0209_00	0	0.0963103
cross_site_test_0209	cross_site_test_0209_01	0	0.0312935
cross_site_test_0209	cross_site_test_0209_02	0	0.0008761
cross_site_test_0209	cross_site_test_0209_03	0	0.0421659
cross_site_test_0209	cross_site_test_0209_04	0	0.0208669
cross_site_test_0209	cross_site_test_0209_05	0	0.00088217
cross_site_test_0209	cross_site_test_0209_06	0	0.00261076
cross_site_test_0210	cross_site_test_0210_00	0	0.0212681
cross_site_test_0210	cross_site_test_0210_01	0	0.00457448
cross_site_test_0210	cross_site_test_0210_02	0	0.00150929
cross_site_test_0210	cross_site_test_0210_03	0	0.00741286
cross_site_test_0210	cross_site_test_0210_04	0	0.0021909
cross_site_test_0210	cross_site_test_0210_05	0	0.00570069
cross_site_test_0211	cross_site_test_0211_00	0	0.0015783
cross_site_test_0211	cross_site_test_0211_01	0	0.00210515
cross_site_test_0211	cross_site_test_0211_02	0	0.0173074
cross_site_test_0211	cross_site_test_0211_03	0	0.00065687
cross_site_test_0211	cross_site_test_0211_04	0	0.00257226
cross_site_test_0211	cross_site_test_0211_05	0	0.00133941
cross_site_test_0211	cross_site_test_0211_06	0	0.387488
cross_site_test_0211	cross_site_test_0211_07	0	0.0248523
cross_site_test_0211	cross_site_test_0211_08	0	0.241291
cross_site_test_0211	cross_site_test_0211_09	0	0.00185636
cross_site_test_0212	cross_site_test_0212_00	0	0.00082132
cross_site_test_0212	cross_site_test_0212_01	0	0.0831907
cross_site_test_0212	cross_site_test_0212_02	0	0.0050637
cross_site_test_0212	cross_site_test_0212_03	0	0.00061398
cross_site_test_0212	cross_site_test_0212_04	0	0.0304483
cross_site_test_0212	cross_site_test_0212_05	0	0.00867948
cross_site_test_0212	cross_site_test_0212_06	0	0.00111097
cross_site_test_0212	cross_site_test_0212_07	0	0.0012586
cross_site_test_0212	cross_site_test_0212_08	0	0.00347879
cross_site_test_0212	cross_site_test_0212_09	0	0.00546599
cross_site_test_0212	cross_site_test_0212_10	0	0.0104533
cross_site_test_0212	cross_site_test_0212_11	0	0.0142864
cross_site_test_0213	cross_site_test_0213_00	0	0.00258355
cross_site_test_0213	cross_site_test_0213_01	0	0.0964072
cross_site_test_0213	cross_site_test_0213_02	0	0.180782
cross_site_test_0213	cross_site_test_0213_03	0	0.0598259
cross_site_test_0213	cross_site_test_0213_04	0	0.00145681
cross_site_test_0213	cross_site_test_0213_05	0	0.105682
cross_site_test_0213	cross_site_test_0213_06	0	0.0418791
cross_site_test_0213	cross_site_test_0213_07	0	0.0353598
cross_site_test_0213	cross_site_test_0213_08	0	0.0763163
cross_site_test_0213	cross_site_test_0213_09	0	0.00693157
cross_site_test_0213	cross_site_test_0213_10	0	0.00279016
cross_site_test_0213	cross_site_test_0213_11	0	0.0177661
cross_site_test_0213	cross_site_test_0213_12	0	0.152569
cross_site_test_0213	cross_site_test_0213_13	0	0.0063378
cross_site_test_0213	cross_site_test_0213_14	0	0.00365485
cross_site_test_0213	cross_site_test_0213_15	0	0.0130671
cross_site_test_0214	cross_site_test_0214_00	0	0.00049166
cross_site_test_0214	cross_site_test_0214_01	0	0.0108675
cross_site_test_0214	cross_site_test_0214_02	0	0.00319539
cross_site_test_0215	cross_site_test_0215_00	0	0.0116141
cross_site_test_0215	cross_site_test_0215_01	0	0.0106856
cross_site_test_0215	cross_site_test_0215_02	0	0.0282991
cross_site_test_0215	cross_site_test_0215_03	0	0.00419581
cross_site_test_0215	cross_site_test_0215_04	0	0.174683
cross_site_test_0215	cross_site_test_0215_05	0	0.0629238
cross_site_test_0215	cross_site_test_0215_06	0	0.00288097
cross_site_test_0215	cross_site_test_0215_07	0	0.00527383
cross_site_test_0215	cross_site_test_0215_08	0	0.0061262
cross_site_test_0215	cross_site_test_0215_09	0	0.042044
cross_site_test_0215	cross_site_test_0215_10	0	0.00206894
cross_site_test_0215	cross_site_test_0215_11	0	0.0209308
cross_site_test_0215	cross_site_test_0215_12	0	0.00170163
cross_site_test_0215	cross_site_test_0215_13	0	0.00074574
cross_site_test_0215	cross_site_test_0215_14	0	0.00530839
cross_site_test_0216	cross_site_test_0216_00	0	0.00100342
cross_site_test_0216	cross_site_test_0216_01	0	0.00564073
cross_site_test_0216	cross_site_test_0216_02	0	0.00219323
cross_site_test_0216	cross_site_test_0216_03	0	0.0720674
cross_site_test_0216	cross_site_test_0216_04	0	0.00365593
cross_site_test_0216	cross_site_test_0216_05	0	0.00102549
cross_site_test_0217	cross_site_test_0217_00	0	0.00384028
cross_site_test_0217	cross_site_test_0217_01	0	0.00037325
cross_site_test_0217	cross_site_test_0217_02	0	0.00261034
cross_site_test_0217	cross_site_test_0217_03	0	0.0020629
cross_site_test_0217	cross_site_test_0217_04	0	0.00097989
cross_site_test_0218	cross_site_test_0218_00	1	0.999996
cross_site_test_0218	cross_site_test_0218_01	1	1
cross_site_test_0218	cross_site_test_0218_02	1	0.999999
cross_site_test_0218	cross_site_test_0218_03	1	0.999997
cross_site_test_0218	cross_site_test_0218_04	1	0.999997
cross_site_test_0218	cross_site_test_0218_05	1	0.999941
cross_site_test_0218	cross_site_test_0218_06	1	0.999996
cross_site_test_0218	cross_site_test_0218_07	1	0.999954
cross_site_test_0219	cross_site_test_0219_00	1	0.987745
cross_site_test_0219	cross_site_test_0219_01	1	0.999992
cross_site_test_0219	cross_site_test_0219_02	1	0.999992
cross_site_test_0219	cross_site_test_0219_03	1	1
cross_site_test_0219	cross_site_test_0219_04	0	0.0105926
cross_site_test_0219	cross_site_test_0219_05	1	0.99999
cross_site_test_0219	cross_site_test_0219_06	0	0.00713235
cross_site_test_0220	cross_site_test_0220_00	0	0.0214634
cross_site_test_0221	cross_site_test_0221_00	0	0.00853171
cross_site_test_0222	cross_site_test_0222_00	0	0.00303443
cross_site_test_0223	cross_site_test_0223_00	0	0.00424129
cross_site_test_0223	cross_site_test_0223_01	0	0.00234465
cross_site_test_0223	cross_site_test_0223_02	0	0.00430377
cross_site_test_0223	cross_site_test_0223_03	0	0.00724256
cross_site_test_0223	cross_site_test_0223_04	1	0.99948
cross_site_test_0223	cross_site_test_0223_05	0	0.0023952
cross_site_test_0223	cross_site_test_0223_06	0	0.00111417
cross_site_test_0223	cross_site_test_0223_07	1	0.97568
cross_site_test_0223	cross_site_test_0223_08	1	0.349726
cross_site_test_0223	cross_site_test_0223_09	1	0.99999
cross_site_test_0223	cross_site_test_0223_10	0	0.00150145
cross_site_test_0223	cross_site_test_0223_11	0	0.126186
cross_site_test_0223	cross_site_test_0223_12	0	0.028248
cross_site_test_0223	cross_site_test_0223_13	0	0.00387988
cross_site_test_0224	cross_site_test_0224_00	0	0.0111512
cross_site_test_0224	cross_site_test_0224_01	0	0.010029
cross_site_test_0224	cross_site_test_0224_02	0	0.00070626
cross_site_test_0224	cross_site_test_0224_03	0	0.697626
cross_site_test_0224	cross_site_test_0224_04	0	0.0014316
cross_site_test_0224	cross_site_test_0224_05	0	0.015844
cross_site_test_0224	cross_site_test_0224_06	0	0.00811965
cross_site_test_0225	cross_site_test_0225_00	0	0.179537
cross_site_test_0226	cross_site_test_0226_00	0	0.00437696
cross_site_test_0226	cross_site_test_0226_01	0	0.00168905
cross_site_test_0226	cross_site_test_0226_02	0	0.00720862
cross_site_test_0227	cross_site_test_0227_00	0	0.0611932
cross_site_test_0227	cross_site_test_0227_01	0	0.0331842
cross_site_test_0227	cross_site_test_0227_02	0	0.00276625
cross_site_test_0227	cross_site_test_0227_03	0	0.00535513
cross_site_test_0227	cross_site_test_0227_04	0	0.00195818
cross_site_test_0227	cross_site_test_0227_05	0	0.017009
cross_site_test_0227	cross_site_test_0227_06	0	0.0227476
cross_site_test_0227	cross_site_test_0227_07	0	0.00496588
cross_site_test_0228	cross_site_test_0228_00	0	0.0611572
cross_site_test_0228	cross_site_test_0228_01	0	0.0238753
cross_site_test_0228	cross_site_test_0228_02	0	0.00208278
cross_site_test_0228	cross_site_test_0228_03	0	0.0047086
cross_site_test_0228	cross_site_test_0228_04	0	0.00357976
cross_site_test_0228	cross_site_test_0228_05	0	0.0187717
cross_site_test_0228	cross_site_test_0228_06	0	0.0451134
cross_site_test_0228	cross_site_test_0228_07	0	0.00273004
cross_site_test_0228	cross_site_test_0228_08	0	0.0385105
cross_site_test_0228	cross_site_test_0228_09	0	0.106438
cross_site_test_0229	cross_site_test_0229_00	0	0.00278941
cross_site_test_0229	cross_site_test_0229_01	1	1
cross_site_test_0229	cross_site_test_0229_02	1	0.999998
cross_site_test_0230	cross_site_test_0230_00	0	0.00165345
cross_site_test_0230	cross_site_test_0230_01	0	0.00376386
cross_site_test_0231	cross_site_test_0231_00	0	0.00365026
cross_site_test_0231	cross_site_test_0231_01	1	0.999865
cross_site_test_0231	cross_site_test_0231_02	0	0.00697335
cross_site_test_0231	cross_site_test_0231_03	0	0.00228364
cross_site_test_0232	cross_site_test_0232_00	0	0.00306922
cross_site_test_0232	cross_site_test_0232_01	0	0.0243219
cross_site_test_0233	cross_site_test_0233_00	0	0.00587101
cross_site_test_0233	cross_site_test_0233_01	0	0.051644
cross_site_test_0233	cross_site_test_0233_02	0	0.434549
cross_site_test_0233	cross_site_test_0233_03	0	0.0199413
cross_site_test_0233	cross_site_test_0233_04	0	0.00380592
cross_site_test_0233	cross_site_test_0233_05	0	0.00499711
cross_site_test_0234	cross_site_test_0234_00	1	0.999967
cross_site_test_0234	cross_site_test_0234_01	0	0.00925815
cross_site_test_0234	cross_site_test_0234_02	0	0.0079531
cross_site_test_0234	cross_site_test_0234_03	0	0.00187012
cross_site_test_0234	cross_site_test_0234_04	0	0.179661
cross_site_test_0234	cross_site_test_0234_05	0	0.0384563
cross_site_test_0234	cross_site_test_0234_06	0	0.0188865
cross_site_test_0235	cross_site_test_0235_00	0	0.00205833
cross_site_test_0235	cross_site_test_0235_01	0	0.00078325
cross_site_test_0235	cross_site_test_0235_02	0	0.00393112
cross_site_test_0235	cross_site_test_0235_03	0	0.0181792
cross_site_test_0235	cross_site_test_0235_04	0	0.00066943
cross_site_test_0235	cross_site_test_0235_05	0	0.00457553
cross_site_test_0236	cross_site_test_0236_00	0	0.0745665
cross_site_test_0237	cross_site_test_0237_00	0	0.00373892
cross_site_test_0238	cross_site_test_0238_00	0	0.00188348
cross_site_test_0238	cross_site_test_0238_01	1	0.992477
cross_site_test_0238	cross_site_test_0238_02	1	0.754645
cross_site_test_0238	cross_site_test_0238_03	1	0.734356
cross_site_test_0238	cross_site_test_0238_04	1	0.0474375
cross_site_test_0239	cross_site_test_0239_00	0	0.00035001
cross_site_test_0240	cross_site_test_0240_00	0	0.0051598
cross_site_test_0240	cross_site_test_0240_01	0	0.00776015
cross_site_test_0240	cross_site_test_0240_02	0	0.00868466
cross_site_test_0240	cross_site_test_0240_03	0	0.00458179
cross_site_test_0240	cross_site_test_0240_04	0	0.104049
cross_site_test_0240	cross_site_test_0240_05	0	0.0316165
cross_site_test_0240	cross_site_test_0240_06	0	0.00673192
cross_site_test_0241	cross_site_test_0241_00	0	0.351626
cross_site_test_0241	cross_site_test_0241_01	0	0.0704162
cross_site_test_0241	cross_site_test_0241_02	0	0.0112922
cross_site_test_0241	cross_site_test_0241_03	0	0.0892565
cross_site_test_0241	cross_site_test_0241_04	0	0.0208029
cross_site_test_0242	cross_site_test_0242_00	0	0.177993
cross_site_test_0242	cross_site_test_0242_01	0	0.00317043
cross_site_test_0242	cross_site_test_0242_02	0	0.0573121
cross_site_test_0242	cross_site_test_0242_03	0	0.0156783
cross_site_test_0243	cross_site_test_0243_00	0	0.00612927
cross_site_test_0243	cross_site_test_0243_01	0	0.004007
cross_site_test_0243	cross_site_test_0243_02	0	0.0886523
cross_site_test_0243	cross_site_test_0243_03	0	0.615878
cross_site_test_0244	cross_site_test_0244_00	0	0.0016667
cross_site_test_0244	cross_site_test_0244_01	0	0.199636
cross_site_test_0244	cross_site_test_0244_02	0	0.00110722
cross_site_test_0244	cross_site_test_0244_03	0	0.00684879
cross_site_test_0244	cross_site_test_0244_04	0	0.102647
cross_site_test_0244	cross_site_test_0244_05	0	0.976825
cross_site_test_0245	cross_site_test_0245_00	0	0.0042488
cross_site_test_0245	cross_site_test_0245_01	0	0.00468885
cross_site_test_0245	cross_site_test_0245_02	0	0.187987
cross_site_test_0245	cross_site_test_0245_03	0	0.00134382
cross_site_test_0245	cross_site_test_0245_04	0	0.00200952
cross_site_test_0246	cross_site_test_0246_00	0	0.00385161
cross_site_test_0246	cross_site_test_0246_01	0	0.00175401
cross_site_test_0246	cross_site_test_0246_02	0	0.00223982
cross_site_test_0246	cross_site_test_0246_03	0	0.0100547
cross_site_test_0247	cross_site_test_0247_00	0	0.0174645
cross_site_test_0247	cross_site_test_0247_01	0	0.00809705
cross_site_test_0247	cross_site_test_0247_02	0	0.0947122
cross_site_test_0248	cross_site_test_0248_00	0	0.0477108
cross_site_test_0248	cross_site_test_0248_01	0	0.00060137
cross_site_test_0249	cross_site_test_0249_00	0	0.00682308
cross_site_test_0249	cross_site_test_0249_01	0	0.0153574
cross_site_test_0249	cross_site_test_0249_02	0	0.151349
cross_site_test_0249	cross_site_test_0249_03	0	0.0050894
cross_site_test_0249	cross_site_test_0249_04	0	0.00261516
cross_site_test_0249	cross_site_test_0249_05	0	0.010859
cross_site_test_0249	cross_site_test_0249_06	0	0.00094372
cross_site_test_0249	cross_site_test_0249_07	0	0.0006773
cross_site_test_0250	cross_site_test_0250_00	0	0.00895059
cross_site_test_0251	cross_site_test_0251_00	1	0.999995
cross_site_test_0252	cross_site_test_0252_00	0	0.602451
cross_site_test_0252	cross_site_test_0252_01	0	0.0173156
cross_site_test_0252	cross_site_test_0252_02	0	0.243403
cross_site_test_0252	cross_site_test_0252_03	0	0.00211011
cross_site_test_0252	cross_site_test_0252_04	0	0.00378369
cross_site_test_0252	cross_site_test_0252_05	0	0.00661874
cross_site_test_0253	cross_site_test_0253_00	0	0.442126
cross_site_test_0253	cross_site_test_0253_01	0	0.862451
cross_site_test_0253	cross_site_test_0253_02	0	0.00252668
cross_site_test_0253	cross_site_test_0253_03	0	0.0799824
cross_site_test_0253	cross_site_test_0253_04	0	0.0304681
cross_site_test_0253	cross_site_test_0253_05	0	0.0302129
cross_site_test_0254	cross_site_test_0254_00	0	0.277033
cross_site_test_0254	cross_site_test_0254_01	0	0.07486
cross_site_test_0254	cross_site_test_0254_02	0	0.00119441
cross_site_test_0254	cross_site_test_0254_03	0	0.0593808
cross_site_test_0254	cross_site_test_0254_04	0	0.00713613
cross_site_test_0255	cross_site_test_0255_00	0	0.0321287
cross_site_test_0255	cross_site_test_0255_01	0	0.00428817
cross_site_test_0255	cross_site_test_0255_02	0	0.282598
cross_site_test_0255	cross_site_test_0255_03	0	0.00257892
cross_site_test_0255	cross_site_test_0255_04	0	0.0221864
cross_site_test_0255	cross_site_test_0255_05	0	0.00230865
cross_site_test_0255	cross_site_test_0255_06	0	0.0522445
cross_site_test_0255	cross_site_test_0255_07	0	0.00265635
cross_site_test_0255	cross_site_test_0255_08	0	0.335229
cross_site_test_0255	cross_site_test_0255_09	0	0.145283
cross_site_test_0256	cross_site_test_0256_00	0	0.00069345
cross_site_test_0257	cross_site_test_0257_00	0	0.00062359
cross_site_test_0257	cross_site_test_0257_01	0	0.0414379
cross_site_test_0258	cross_site_test_0258_00	0	0.00103909
cross_site_test_0259	cross_site_test_0259_00	0	0.0129381
cross_site_test_0259	cross_site_test_0259_01	0	0.00385312
cross_site_test_0259	cross_site_test_0259_02	0	0.0484974
cross_site_test_0260	cross_site_test_0260_00	0	0.0301615
cross_site_test_0260	cross_site_test_0260_01	0	0.0411773
cross_site_test_0261	cross_site_test_0261_00	0	0.0977012
cross_site_test_0261	cross_site_test_0261_01	0	0.00283289
cross_site_test_0261	cross_site_test_0261_02	0	0.00193268
cross_site_test_0261	cross_site_test_0261_03	0	0.00059883
cross_site_test_0261	cross_site_test_0261_04	0	0.0027659
cross_site_test_0262	cross_site_test_0262_00	0	0.00067621
cross_site_test_0262	cross_site_test_0262_01	0	0.0168868
cross_site_test_0263	cross_site_test_0263_00	0	0.0251913
cross_site_test_0263	cross_site_test_0263_01	1	0.0323543
cross_site_test_0263	cross_site_test_0263_02	0	0.00082851
cross_site_test_0263	cross_site_test_0263_03	0	0.00363837
cross_site_test_0263	cross_site_test_0263_04	0	0.0226256
cross_site_test_0263	cross_site_test_0263_05	1	0.999313
cross_site_test_0263	cross_site_test_0263_06	1	0.999765
cross_site_test_0263	cross_site_test_0263_07	0	0.0315837
cross_site_test_0263	cross_site_test_0263_08	0	0.0100694
cross_site_test_0263	cross_site_test_0263_09	0	0.599507
cross_site_test_0263	cross_site_test_0263_10	0	0.0340366
cross_site_test_0263	cross_site_test_0263_11	0	0.00889604
cross_site_test_0263	cross_site_test_0263_12	0	0.00255308
cross_site_test_0264	cross_site_test_0264_00	0	0.0309844
cross_site_test_0264	cross_site_test_0264_01	0	0.0015711
cross_site_test_0264	cross_site_test_0264_02	0	0.0071869
cross_site_test_0264	cross_site_test_0264_03	0	0.00127545
cross_site_test_0264	cross_site_test_0264_04	0	0.00124421
cross_site_test_0264	cross_site_test_0264_05	0	0.00360044
cross_site_test_0264	cross_site_test_0264_06	0	0.00145403
cross_site_test_0264	cross_site_test_0264_07	0	0.00203786
cross_site_test_0264	cross_site_test_0264_08	0	0.014579
cross_site_test_0264	cross_site_test_0264_09	0	0.310633
cross_site_test_0264	cross_site_test_0264_10	0	0.150333
cross_site_test_0264	cross_site_test_0264_11	0	0.00565048
cross_site_test_0264	cross_site_test_0264_12	0	0.316306
cross_site_test_0264	cross_site_test_0264_13	0	0.0156677
cross_site_test_0264	cross_site_test_0264_14	0	0.00253698
cross_site_test_0264	cross_site_test_0264_15	0	0.0102661
cross_site_test_0265	cross_site_test_0265_00	1	0.985874
cross_site_test_0265	cross_site_test_0265_01	1	0.922493
cross_site_test_0265	cross_site_test_0265_02	1	0.970141
cross_site_test_0265	cross_site_test_0265_03	1	0.985555
cross_site_test_0265	cross_site_test_0265_04	1	0.998496
cross_site_test_0265	cross_site_test_0265_05	0	0.0443665
cross_site_test_0265	cross_site_test_0265_06	1	0.954251
cross_site_test_0266	cross_site_test_0266_00	0	0.00025128
cross_site_test_0266	cross_site_test_0266_01	0	0.00219439
cross_site_test_0266	cross_site_test_0266_02	0	0.00079635
cross_site_test_0266	cross_site_test_0266_03	0	0.0123333
cross_site_test_0266	cross_site_test_0266_04	1	0.9983
cross_site_test_0266	cross_site_test_0266_05	0	0.00225189
cross_site_test_0266	cross_site_test_0266_06	1	0.999888
cross_site_test_0266	cross_site_test_0266_07	1	0.999862
cross_site_test_0266	cross_site_test_0266_08	0	0.00231175
cross_site_test_0266	cross_site_test_0266_09	0	0.0025195
cross_site_test_0266	cross_site_test_0266_10	0	0.0145736
cross_site_test_0266	cross_site_test_0266_11	0	0.0853173
cross_site_test_0266	cross_site_test_0266_12	0	0.00064253
cross_site_test_0266	cross_site_test_0266_13	0	0.0154374
cross_site_test_0267	cross_site_test_0267_00	0	0.00219735
cross_site_test_0267	cross_site_test_0267_01	0	0.00121826
cross_site_test_0267	cross_site_test_0267_02	1	0.999997
cross_site_test_0267	cross_site_test_0267_03	0	0.00476998
cross_site_test_0267	cross_site_test_0267_04	0	0.0229411
cross_site_test_0267	cross_site_test_0267_05	0	0.00272535
cross_site_test_0267	cross_site_test_0267_06	0	0.00344453
cross_site_test_0267	cross_site_test_0267_07	1	0.999005
cross_site_test_0267	cross_site_test_0267_08	1	0.999913
cross_site_test_0267	cross_site_test_0267_09	0	0.0007866
cross_site_test_0267	cross_site_test_0267_10	0	0.00112285
cross_site_test_0267	cross_site_test_0267_11	0	0.00211579
cross_site_test_0267	cross_site_test_0267_12	1	0.99995
cross_site_test_0267	cross_site_test_0267_13	0	0.0894226
cross_site_test_0268	cross_site_test_0268_00	0	0.0114552
cross_site_test_0268	cross_site_test_0268_01	0	0.00475846
cross_site_test_0268	cross_site_test_0268_02	0	0.00254729
cross_site_test_0268	cross_site_test_0268_03	0	0.0164936
cross_site_test_0268	cross_site_test_0268_04	0	0.00143242
cross_site_test_0268	cross_site_test_0268_05	0	0.00107268
cross_site_test_0268	cross_site_test_0268_06	0	0.0485468
cross_site_test_0268	cross_site_test_0268_07	0	0.00129786
cross_site_test_0268	cross_site_test_0268_08	0	0.0291777
cross_site_test_0268	cross_site_test_0268_09	0	0.690462
cross_site_test_0268	cross_site_test_0268_10	0	0.00951456
cross_site_test_0268	cross_site_test_0268_11	0	0.00106414
cross_site_test_0268	cross_site_test_0268_12	0	0.00291942
cross_site_test_0268	cross_site_test_0268_13	0	0.00089233
cross_site_test_0268	cross_site_test_0268_14	1	0.997181
cross_site_test_0268	cross_site_test_0268_15	0	0.00060991
cross_site_test_0268	cross_site_test_0268_16	0	0.0020789
cross_site_test_0268	cross_site_test_0268_17	0	0.00315238
cross_site_test_0268	cross_site_test_0268_18	0	0.0163538
cross_site_test_0268	cross_site_test_0268_19	0	0.00064473
cross_site_test_0268	cross_site_test_0268_20	0	0.00091928
cross_site_test_0268	cross_site_test_0268_21	0	0.00219597
cross_site_test_0268	cross_site_test_0268_22	0	0.00427928
cross_site_test_0268	cross_site_test_0268_23	0	0.00067716
cross_site_test_0268	cross_site_test_0268_24	0	0.00338391
cross_site_test_0268	cross_site_test_0268_25	0	0.00372351
cross_site_test_0268	cross_site_test_0268_26	0	0.00856443
cross_site_test_0269	cross_site_test_0269_00	0	0.194011
cross_site_test_0269	cross_site_test_0269_01	1	0.999904
cross_site_test_0269	cross_site_test_0269_02	0	0.0154975
cross_site_test_0269	cross_site_test_0269_03	0	0.0013487
cross_site_test_0269	cross_site_test_0269_04	0	0.179429
cross_site_test_0269	cross_site_test_0269_05	0	0.00061535
cross_site_test_0269	cross_site_test_0269_06	1	0.998455
cross_site_test_0269	cross_site_test_0269_07	0	0.0194185
cross_site_test_0269	cross_site_test_0269_08	0	0.00591245
cross_site_test_0269	cross_site_test_0269_09	0	0.00696523
cross_site_test_0269	cross_site_test_0269_10	1	0.999423
cross_site_test_0270	cross_site_test_0270_00	0	0.00056873
cross_site_test_0270	cross_site_test_0270_01	0	0.00249916
cross_site_test_0270	cross_site_test_0270_02	0	0.0151969
cross_site_test_0270	cross_site_test_0270_03	0	0.00049783
cross_site_test_0270	cross_site_test_0270_04	0	0.00110439
cross_site_test_0270	cross_site_test_0270_05	0	0.0275506
cross_site_test_0270	cross_site_test_0270_06	0	0.00132381
cross_site_test_0270	cross_site_test_0270_07	0	0.00855481
cross_site_test_0270	cross_site_test_0270_08	0	0.011117
cross_site_test_0271	cross_site_test_0271_00	0	0.0170198
cross_site_test_0271	cross_site_test_0271_01	0	0.0110314
cross_site_test_0271	cross_site_test_0271_02	0	0.0792768
cross_site_test_0271	cross_site_test_0271_03	0	0.00354395
cross_site_test_0271	cross_site_test_0271_04	0	0.556497
cross_site_test_0271	cross_site_test_0271_05	0	0.00698543
cross_site_test_0271	cross_site_test_0271_06	0	0.00237504
cross_site_test_0271	cross_site_test_0271_07	0	0.00252379
cross_site_test_0271	cross_site_test_0271_08	0	0.00067079
cross_site_test_0271	cross_site_test_0271_09	0	0.00046779
cross_site_test_0271	cross_site_test_0271_10	0	0.00039942
cross_site_test_0271	cross_site_test_0271_11	0	0.00056758
cross_site_test_0271	cross_site_test_0271_12	0	0.00054448
cross_site_test_0271	cross_site_test_0271_13	0	0.00281628
cross_site_test_0271	cross_site_test_0271_14	0	0.00109277
cross_site_test_0271	cross_site_test_0271_15	0	0.0006831
cross_site_test_0271	cross_site_test_0271_16	0	0.00212812
cross_site_test_0271	cross_site_test_0271_17	0	0.00038525
cross_site_test_0271	cross_site_test_0271_18	0	0.00155035
cross_site_test_0271	cross_site_test_0271_19	0	0.00771177
cross_site_test_0271	cross_site_test_0271_20	0	0.00061576
cross_site_test_0271	cross_site_test_0271_21	0	0.00124023
cross_site_test_0271	cross_site_test_0271_22	0	0.00117412
cross_site_test_0271	cross_site_test_0271_23	0	0.00759032
cross_site_test_0271	cross_site_test_0271_24	0	0.00547551
cross_site_test_0271	cross_site_test_0271_25	0	0.00250575
cross_site_test_0271	cross_site_test_0271_26	0	0.00140542
cross_site_test_0272	cross_site_test_0272_00	0	0.00068828
cross_site_test_0272	cross_site_test_0272_01	0	0.0125741
cross_site_test_0272	cross_site_test_0272_02	0	0.0704655
cross_site_test_0272	cross_site_test_0272_03	0	0.00136563
cross_site_test_0272	cross_site_test_0272_04	0	0.0826606
cross_site_test_0273	cross_site_test_0273_00	0	0.00237275
cross_site_test_0273	cross_site_test_0273_01	0	0.00407294
cross_site_test_0273	cross_site_test_0273_02	1	0.999985
cross_site_test_0273	cross_site_test_0273_03	1	0.999998
cross_site_test_0273	cross_site_test_0273_04	1	0.999969
cross_site_test_0273	cross_site_test_0273_05	0	0.664317
cross_site_test_0273	cross_site_test_0273_06	0	0.0200721
cross_site_test_0274	cross_site_test_0274_00	0	0.00056641
cross_site_test_0274	cross_site_test_0274_01	1	1
cross_site_test_0274	cross_site_test_0274_02	0	0.00065901
cross_site_test_0274	cross_site_test_0274_03	0	0.0240487
cross_site_test_0274	cross_site_test_0274_04	1	0.999953
cross_site_test_0274	cross_site_test_0274_05	0	0.725114
cross_site_test_0275	cross_site_test_0275_00	0	0.0111711
cross_site_test_0275	cross_site_test_0275_01	0	0.0486856
cross_site_test_0275	cross_site_test_0275_02	0	0.258854
cross_site_test_0275	cross_site_test_0275_03	0	0.00211241
cross_site_test_0275	cross_site_test_0275_04	0	0.00949177
cross_site_test_0275	cross_site_test_0275_05	0	0.00289501
cross_site_test_0275	cross_site_test_0275_06	0	0.0381819
cross_site_test_0275	cross_site_test_0275_07	0	0.598032
cross_site_test_0275	cross_site_test_0275_08	0	0.00226188
cross_site_test_0275	cross_site_test_0275_09	0	0.00116956
cross_site_test_0275	cross_site_test_0275_10	0	0.65899
cross_site_test_0275	cross_site_test_0275_11	1	0.990755
cross_site_test_0275	cross_site_test_0275_12	0	0.0389113
cross_site_test_0275	cross_site_test_0275_13	0	0.0364899
cross_site_test_0276	cross_site_test_0276_00	0	0.216049
cross_site_test_0276	cross_site_test_0276_01	0	0.0232812
cross_site_test_0276	cross_site_test_0276_02	1	0.999947
cross_site_test_0276	cross_site_test_0276_03	0	0.23097
cross_site_test_0276	cross_site_test_0276_04	0	0.027437
cross_site_test_0276	cross_site_test_0276_05	0	0.0643681
cross_site_test_0276	cross_site_test_0276_06	0	0.0130239
cross_site_test_0277	cross_site_test_0277_00	0	0.0064919
cross_site_test_0277	cross_site_test_0277_01	0	0.0599428
cross_site_test_0277	cross_site_test_0277_02	0	0.168803
cross_site_test_0277	cross_site_test_0277_03	0	0.00459361
cross_site_test_0277	cross_site_test_0277_04	0	0.0167768
cross_site_test_0277	cross_site_test_0277_05	0	0.0714189
cross_site_test_0277	cross_site_test_0277_06	0	0.00320395
cross_site_test_0277	cross_site_test_0277_07	0	0.0338404
cross_site_test_0278	cross_site_test_0278_00	0	0.00306238
cross_site_test_0278	cross_site_test_0278_01	0	0.00526791
cross_site_test_0278	cross_site_test_0278_02	0	0.789322
cross_site_test_0278	cross_site_test_0278_03	0	0.102578
cross_site_test_0279	cross_site_test_0279_00	0	0.0864327
cross_site_test_0279	cross_site_test_0279_01	0	0.0563599
cross_site_test_0279	cross_site_test_0279_02	0	0.134094
cross_site_test_0279	cross_site_test_0279_03	0	0.00367661
cross_site_test_0279	cross_site_test_0279_04	0	0.00566632
cross_site_test_0280	cross_site_test_0280_00	0	0.0036707
cross_site_test_0280	cross_site_test_0280_01	0	0.00069592
cross_site_test_0280	cross_site_test_0280_02	0	0.00164162
cross_site_test_0280	cross_site_test_0280_03	0	0.00111707
cross_site_test_0280	cross_site_test_0280_04	0	0.00304675
cross_site_test_0280	cross_site_test_0280_05	0	0.00178189
cross_site_test_0280	cross_site_test_0280_06	0	0.00127905
cross_site_test_0281	cross_site_test_0281_00	0	0.00134715
cross_site_test_0281	cross_site_test_0281_01	0	0.00040663
cross_site_test_0281	cross_site_test_0281_02	0	0.00074863
cross_site_test_0281	cross_site_test_0281_03	0	0.00313379
cross_site_test_0281	cross_site_test_0281_04	0	0.0478827
cross_site_test_0281	cross_site_test_0281_05	0	0.00874188
cross_site_test_0282	cross_site_test_0282_00	0	0.00079123
cross_site_test_0282	cross_site_test_0282_01	0	0.00026617
cross_site_test_0282	cross_site_test_0282_02	0	0.00534063
cross_site_test_0282	cross_site_test_0282_03	0	0.0123496
cross_site_test_0282	cross_site_test_0282_04	0	0.0332354
cross_site_test_0282	cross_site_test_0282_05	0	0.00104717
cross_site_test_0283	cross_site_test_0283_00	0	0.936023
cross_site_test_0283	cross_site_test_0283_01	0	0.40048
cross_site_test_0283	cross_site_test_0283_02	0	0.702166
cross_site_test_0283	cross_site_test_0283_03	0	0.407952
cross_site_test_0283	cross_site_test_0283_04	0	0.0298491
cross_site_test_0283	cross_site_test_0283_05	0	0.07052
cross_site_test_0283	cross_site_test_0283_06	0	0.817306
cross_site_test_0283	cross_site_test_0283_07	0	0.0378811
cross_site_test_0284	cross_site_test_0284_00	0	0.230361
cross_site_test_0285	cross_site_test_0285_00	0	0.565003
cross_site_test_0285	cross_site_test_0285_01	0	0.0507637
cross_site_test_0285	cross_site_test_0285_02	0	0.694748
cross_site_test_0286	cross_site_test_0286_00	0	0.00208809
cross_site_test_0286	cross_site_test_0286_01	0	0.00476521
cross_site_test_0286	cross_site_test_0286_02	0	0.035265
cross_site_test_0286	cross_site_test_0286_03	0	0.0552921
cross_site_test_0286	cross_site_test_0286_04	0	0.000443
cross_site_test_0287	cross_site_test_0287_00	0	0.00352061
cross_site_test_0287	cross_site_test_0287_01	0	0.0488479
cross_site_test_0287	cross_site_test_0287_02	0	0.00630295
cross_site_test_0287	cross_site_test_0287_03	0	0.0190646
cross_site_test_0287	cross_site_test_0287_04	0	0.086715
cross_site_test_0287	cross_site_test_0287_05	0	0.0005001
cross_site_test_0287	cross_site_test_0287_06	1	1
cross_site_test_0287	cross_site_test_0287_07	0	0.0003401
cross_site_test_0288	cross_site_test_0288_00	1	1
cross_site_test_0288	cross_site_test_0288_01	1	1
cross_site_test_0289	cross_site_test_0289_00	0	0.0338907
cross_site_test_0289	cross_site_test_0289_01	1	1
cross_site_test_0289	cross_site_test_0289_02	1	1
cross_site_test_0289	cross_site_test_0289_03	0	0.0360179
cross_site_test_0290	cross_site_test_0290_00	0	0.00349736
cross_site_test_0290	cross_site_test_0290_01	0	0.384958
cross_site_test_0290	cross_site_test_0290_02	0	0.00667022
cross_site_test_0290	cross_site_test_0290_03	1	0.999762
cross_site_test_0290	cross_site_test_0290_04	1	0.732756
cross_site_test_0290	cross_site_test_0290_05	0	0.00539572
cross_site_test_0291	cross_site_test_0291_00	1	1
cross_site_test_0291	cross_site_test_0291_01	1	1
cross_site_test_0292	cross_site_test_0292_00	1	1
cross_site_test_0292	cross_site_test_0292_01	1	0.999999
cross_site_test_0293	cross_site_test_0293_00	1	1
cross_site_test_0293	cross_site_test_0293_01	1	1
cross_site_test_0294	cross_site_test_0294_00	0	0.00158497
cross_site_test_0294	cross_site_test_0294_01	0	0.0195125
cross_site_test_0294	cross_site_test_0294_02	0	0.0107293
cross_site_test_0294	cross_site_test_0294_03	0	0.00289674
cross_site_test_0295	cross_site_test_0295_00	0	0.00107679
cross_site_test_0295	cross_site_test_0295_01	0	0.00506675
cross_site_test_0295	cross_site_test_0295_02	0	0.0668212
cross_site_test_0295	cross_site_test_0295_03	0	0.186817
cross_site_test_0295	cross_site_test_0295_04	0	0.0187493
cross_site_test_0295	cross_site_test_0295_05	0	0.0191097
cross_site_test_0295	cross_site_test_0295_06	0	0.0491428
cross_site_test_0295	cross_site_test_0295_07	0	0.00204599
cross_site_test_0295	cross_site_test_0295_08	0	0.133448
cross_site_test_0295	cross_site_test_0295_09	0	0.0117023
cross_site_test_0296	cross_site_test_0296_00	0	0.00904353
cross_site_test_0296	cross_site_test_0296_01	0	0.00220469
cross_site_test_0296	cross_site_test_0296_02	0	0.00206392
cross_site_test_0296	cross_site_test_0296_03	0	0.00219286
cross_site_test_0296	cross_site_test_0296_04	0	0.00774707
cross_site_test_0296	cross_site_test_0296_05	0	0.00115442
cross_site_test_0296	cross_site_test_0296_06	0	0.0015118
cross_site_test_0296	cross_site_test_0296_07	0	0.00075022
cross_site_test_0297	cross_site_test_0297_00	0	0.00065426
cross_site_test_0297	cross_site_test_0297_01	0	0.00274427
cross_site_test_0297	cross_site_test_0297_02	0	0.00083775
cross_site_test_0297	cross_site_test_0297_03	0	0.00618341
cross_site_test_0297	cross_site_test_0297_04	0	0.00231577
cross_site_test_0297	cross_site_test_0297_05	0	0.00029411
cross_site_test_0298	cross_site_test_0298_00	0	0.0173711
cross_site_test_0299	cross_site_test_0299_00	0	0.0006202
cross_site_test_0299	cross_site_test_0299_01	0	0.00335666
cross_site_test_0299	cross_site_test_0299_02	0	0.00455044
cross_site_test_0299	cross_site_test_0299_03	0	0.00399189
cross_site_test_0299	cross_site_test_0299_04	0	0.00725107
cross_site_test_0300	cross_site_test_0300_00	0	0.00124366
cross_site_test_0300	cross_site_test_0300_01	0	0.00491643
cross_site_test_0300	cross_site_test_0300_02	0	0.00037272
cross_site_test_0300	cross_site_test_0300_03	0	0.0155973
cross_site_test_0301	cross_site_test_0301_00	1	0.999903
cross_site_test_0301	cross_site_test_0301_01	0	0.0137084
cross_site_test_0301	cross_site_test_0301_02	0	0.291
cross_site_test_0301	cross_site_test_0301_03	0	0.267186
cross_site_test_0301	cross_site_test_0301_04	0	0.025218
cross_site_test_0301	cross_site_test_0301_05	0	0.00546294
cross_site_test_0302	cross_site_test_0302_00	1	0.999952
cross_site_test_0302	cross_site_test_0302_01	0	0.156699
cross_site_test_0303	cross_site_test_0303_00	0	0.459557
cross_site_test_0303	cross_site_test_0303_01	0	0.0268382
cross_site_test_0303	cross_site_test_0303_02	0	0.0132129
cross_site_test_0303	cross_site_test_0303_03	0	0.187635
cross_site_test_0303	cross_site_test_0303_04	0	0.00149573
cross_site_test_0303	cross_site_test_0303_05	0	0.00134653
cross_site_test_0303	cross_site_test_0303_06	0	0.692774
cross_site_test_0304	cross_site_test_0304_00	0	0.00073132
cross_site_test_0304	cross_site_test_0304_01	0	0.516911
cross_site_test_0304	cross_site_test_0304_02	0	0.803409
cross_site_test_0305	cross_site_test_0305_00	0	0.017414
cross_site_test_0306	cross_site_test_0306_00	0	0.001157
cross_site_test_0306	cross_site_test_0306_01	0	0.0538353
cross_site_test_0307	cross_site_test_0307_00	0	0.17796
cross_site_test_0307	cross_site_test_0307_01	0	0.0443636
cross_site_test_0307	cross_site_test_0307_02	0	0.0447446
cross_site_test_0307	cross_site_test_0307_03	0	0.00611637
cross_site_test_0308	cross_site_test_0308_00	0	0.00435134
cross_site_test_0308	cross_site_test_0308_01	0	0.00497532
cross_site_test_0308	cross_site_test_0308_02	0	0.0178216
cross_site_test_0308	cross_site_test_0308_03	0	0.0573347
cross_site_test_0308	cross_site_test_0308_04	0	0.0586581
cross_site_test_0308	cross_site_test_0308_05	0	0.0131006
cross_site_test_0308	cross_site_test_0308_06	0	0.0292504
cross_site_test_0309	cross_site_test_0309_00	0	0.00205564
cross_site_test_0309	cross_site_test_0309_01	0	0.0490391
cross_site_test_0309	cross_site_test_0309_02	0	0.00464435
cross_site_test_0309	cross_site_test_0309_03	0	0.00182739
cross_site_test_0309	cross_site_test_0309_04	0	0.0630717
cross_site_test_0309	cross_site_test_0309_05	0	0.0187518
cross_site_test_0309	cross_site_test_0309_06	0	0.00884455
cross_site_test_0309	cross_site_test_0309_07	0	0.0227711
cross_site_test_0309	cross_site_test_0309_08	0	0.00164514
cross_site_test_0309	cross_site_test_0309_09	0	0.0195385
cross_site_test_0310	cross_site_test_0310_00	0	0.015171
cross_site_test_0310	cross_site_test_0310_01	0	0.00366464
cross_site_test_0310	cross_site_test_0310_02	0	0.00169517
cross_site_test_0310	cross_site_test_0310_03	0	0.0112083
cross_site_test_0310	cross_site_test_0310_04	0	0.0126147
cross_site_test_0310	cross_site_test_0310_05	0	0.00121845
[truncated: 89 more rows]

## Sheet: clinical_test
participant	slide	slide_category	AI_assisted	round	phase	positive_LN	negative_LN	review_time_in_ms
ln_test_01	clinical_test_0000	Negative	no	1	4	0	9	155801
ln_test_01	clinical_test_0000	Negative	yes	2	4	0	8	142678
ln_test_01	clinical_test_0001	Micro	no	2	3	2	2	122707
ln_test_01	clinical_test_0001	Micro	yes	1	3	3	1	83835
ln_test_01	clinical_test_0002	Negative	no	2	3	0	10	358930
ln_test_01	clinical_test_0002	Negative	yes	1	3	0	9	87178
ln_test_01	clinical_test_0003	Negative	no	2	2	0	9	277361
ln_test_01	clinical_test_0003	Negative	yes	1	2	0	9	118162
ln_test_01	clinical_test_0004	Negative	no	1	1	0	14	158156
ln_test_01	clinical_test_0004	Negative	yes	2	1	0	11	99812
ln_test_01	clinical_test_0005	Negative	no	2	2	0	11	212056
ln_test_01	clinical_test_0005	Negative	yes	1	2	0	12	178278
ln_test_01	clinical_test_0006	Negative	no	2	2	0	13	362664
ln_test_01	clinical_test_0006	Negative	yes	1	2	0	13	143574
ln_test_01	clinical_test_0007	Negative	no	1	1	0	1	144571
ln_test_01	clinical_test_0007	Negative	yes	2	1	0	1	222640
ln_test_01	clinical_test_0008	Macro	no	2	2	3	7	232213
ln_test_01	clinical_test_0008	Macro	yes	1	2	3	7	146415
ln_test_01	clinical_test_0009	ITC	no	1	4	2	3	173619
ln_test_01	clinical_test_0009	ITC	yes	2	4	2	3	144143
ln_test_01	clinical_test_0010	Micro	no	2	3	2	2	203040
ln_test_01	clinical_test_0010	Micro	yes	1	3	2	2	77813
ln_test_01	clinical_test_0011	Micro	no	2	2	2	10	187409
ln_test_01	clinical_test_0011	Micro	yes	1	2	2	9	179075
ln_test_01	clinical_test_0012	Negative	no	1	1	0	8	244552
ln_test_01	clinical_test_0012	Negative	yes	2	1	0	8	251231
ln_test_01	clinical_test_0013	Negative	no	2	3	0	10	349302
ln_test_01	clinical_test_0013	Negative	yes	1	3	1	7	104490
ln_test_01	clinical_test_0014	ITC	no	1	4	0	14	205097
ln_test_01	clinical_test_0014	ITC	yes	2	4	1	13	204036
ln_test_01	clinical_test_0015	Micro	no	2	2	1	8	362365
ln_test_01	clinical_test_0015	Micro	yes	1	2	3	6	310175
ln_test_01	clinical_test_0016	Micro	no	1	4	1	3	52980
ln_test_01	clinical_test_0016	Micro	yes	2	4	1	3	75105
ln_test_01	clinical_test_0017	ITC	no	1	1	1	2	103608
ln_test_01	clinical_test_0017	ITC	yes	2	1	1	2	119664
ln_test_01	clinical_test_0018	Macro	no	1	4	2	3	138213
ln_test_01	clinical_test_0018	Macro	yes	2	4	3	3	115493
ln_test_01	clinical_test_0019	Negative	no	2	3	0	11	437286
ln_test_01	clinical_test_0019	Negative	yes	1	3	0	12	164851
ln_test_01	clinical_test_0020	Micro	no	1	4	2	6	233299
ln_test_01	clinical_test_0020	Micro	yes	2	4	2	6	361372
ln_test_01	clinical_test_0021	Micro	no	2	3	1	6	211444
ln_test_01	clinical_test_0021	Micro	yes	1	3	1	6	137064
ln_test_01	clinical_test_0022	Macro	no	2	2	6	2	214661
ln_test_01	clinical_test_0022	Macro	yes	1	2	6	2	78780
ln_test_01	clinical_test_0023	Macro	no	1	1	7	5	357837
ln_test_01	clinical_test_0023	Macro	yes	2	1	6	5	120548
ln_test_01	clinical_test_0024	Macro	no	1	4	8	2	164213
ln_test_01	clinical_test_0024	Macro	yes	2	4	9	1	101041
ln_test_01	clinical_test_0025	Micro	no	1	1	2	5	119753
ln_test_01	clinical_test_0025	Micro	yes	2	1	2	4	116717
ln_test_01	clinical_test_0026	Micro	no	1	4	1	4	67454
ln_test_01	clinical_test_0026	Micro	yes	2	4	1	4	48898
ln_test_01	clinical_test_0027	Micro	no	1	1	1	3	170570
ln_test_01	clinical_test_0027	Micro	yes	2	1	1	3	93467
ln_test_01	clinical_test_0028	Micro	no	2	2	1	5	286098
ln_test_01	clinical_test_0028	Micro	yes	1	2	1	3	151652
ln_test_01	clinical_test_0029	Micro	no	2	2	1	4	85382
ln_test_01	clinical_test_0029	Micro	yes	1	2	1	4	89645
ln_test_01	clinical_test_0030	Micro	no	2	2	1	1	95187
ln_test_01	clinical_test_0030	Micro	yes	1	2	1	1	144937
ln_test_01	clinical_test_0031	ITC	no	2	2	0	5	187523
ln_test_01	clinical_test_0031	ITC	yes	1	2	1	4	113413
ln_test_01	clinical_test_0032	Micro	no	1	1	1	8	113250
ln_test_01	clinical_test_0032	Micro	yes	2	1	1	6	98372
ln_test_01	clinical_test_0033	Macro	no	1	4	3	3	95455
ln_test_01	clinical_test_0033	Macro	yes	2	4	3	2	68600
ln_test_01	clinical_test_0034	ITC	no	2	3	1	11	194738
ln_test_01	clinical_test_0034	ITC	yes	1	3	2	10	93714
ln_test_01	clinical_test_0035	ITC	no	2	3	0	8	118775
ln_test_01	clinical_test_0035	ITC	yes	1	3	1	7	62742
ln_test_01	clinical_test_0036	Negative	no	1	1	0	22	270873
ln_test_01	clinical_test_0036	Negative	yes	2	1	0	22	297145
ln_test_01	clinical_test_0037	Micro	no	2	3	2	7	340822
ln_test_01	clinical_test_0037	Micro	yes	1	3	2	7	98549
ln_test_01	clinical_test_0038	Macro	no	1	4	5	2	109871
ln_test_01	clinical_test_0038	Macro	yes	2	4	5	2	30155
ln_test_01	clinical_test_0039	Macro	no	2	2	4	4	267574
ln_test_01	clinical_test_0039	Macro	yes	1	2	3	5	84502
ln_test_01	clinical_test_0040	Macro	no	1	4	4	2	109199
ln_test_01	clinical_test_0040	Macro	yes	2	4	4	2	66200
ln_test_01	clinical_test_0041	Macro	no	1	4	4	4	162922
ln_test_01	clinical_test_0041	Macro	yes	2	4	5	4	210959
ln_test_01	clinical_test_0042	Micro	no	1	1	1	9	295985
ln_test_01	clinical_test_0042	Micro	yes	2	1	1	9	175449
ln_test_01	clinical_test_0043	Macro	no	1	4	1	10	281100
ln_test_01	clinical_test_0043	Macro	yes	2	4	2	9	273589
ln_test_01	clinical_test_0044	Macro	no	2	2	3	2	105111
ln_test_01	clinical_test_0044	Macro	yes	1	2	3	2	90963
ln_test_01	clinical_test_0045	Negative	no	2	2	0	4	268079
ln_test_01	clinical_test_0045	Negative	yes	1	2	0	4	171008
ln_test_01	clinical_test_0046	Negative	no	1	1	0	5	235557
ln_test_01	clinical_test_0046	Negative	yes	2	1	0	5	231989
ln_test_01	clinical_test_0047	ITC	no	1	1	1	4	178591
ln_test_01	clinical_test_0047	ITC	yes	2	1	1	4	107000
ln_test_01	clinical_test_0048	Macro	no	2	3	3	2	354432
ln_test_01	clinical_test_0048	Macro	yes	1	3	3	2	68365
ln_test_01	clinical_test_0049	Micro	no	2	3	2	10	273163
ln_test_01	clinical_test_0049	Micro	yes	1	3	3	8	177101
ln_test_01	clinical_test_0050	Macro	no	1	4	1	1	192533
ln_test_01	clinical_test_0050	Macro	yes	2	4	1	2	102409
ln_test_01	clinical_test_0051	ITC	no	1	1	1	3	125797
ln_test_01	clinical_test_0051	ITC	yes	2	1	1	4	72181
ln_test_01	clinical_test_0052	Macro	no	1	1	4	5	306452
ln_test_01	clinical_test_0052	Macro	yes	2	1	3	4	255658
ln_test_01	clinical_test_0053	ITC	no	1	4	1	7	175784
ln_test_01	clinical_test_0053	ITC	yes	2	4	1	7	146686
ln_test_01	clinical_test_0054	ITC	no	2	2	1	6	203394
ln_test_01	clinical_test_0054	ITC	yes	1	2	1	6	121943
ln_test_01	clinical_test_0055	Negative	no	1	1	0	2	200071
ln_test_01	clinical_test_0055	Negative	yes	2	1	0	2	266567
ln_test_01	clinical_test_0056	Macro	no	2	3	2	10	195113
ln_test_01	clinical_test_0056	Macro	yes	1	3	2	10	76136
ln_test_01	clinical_test_0057	Micro	no	2	3	1	7	188155
ln_test_01	clinical_test_0057	Micro	yes	1	3	1	7	102877
ln_test_01	clinical_test_0058	Micro	no	2	2	1	4	154872
ln_test_01	clinical_test_0058	Micro	yes	1	2	2	3	82492
ln_test_01	clinical_test_0059	Micro	no	1	1	1	8	170706
ln_test_01	clinical_test_0059	Micro	yes	2	1	1	8	127738
ln_test_01	clinical_test_0060	Negative	no	1	1	0	26	204491
ln_test_01	clinical_test_0060	Negative	yes	2	1	0	26	357815
ln_test_01	clinical_test_0061	Negative	no	2	2	0	3	187634
ln_test_01	clinical_test_0061	Negative	yes	1	2	0	3	174734
ln_test_01	clinical_test_0062	Micro	no	2	3	1	4	162209
ln_test_01	clinical_test_0062	Micro	yes	1	3	1	4	54331
ln_test_01	clinical_test_0063	ITC	no	2	2	0	24	477145
ln_test_01	clinical_test_0063	ITC	yes	1	2	0	24	234164
ln_test_01	clinical_test_0064	Micro	no	1	1	0	14	301246
ln_test_01	clinical_test_0064	Micro	yes	2	1	1	11	279463
ln_test_01	clinical_test_0065	Macro	no	1	1	1	9	215964
ln_test_01	clinical_test_0065	Macro	yes	2	1	1	9	160047
ln_test_01	clinical_test_0066	Micro	no	2	3	1	7	200708
ln_test_01	clinical_test_0066	Micro	yes	1	3	1	6	68283
ln_test_01	clinical_test_0067	Micro	no	1	4	1	14	151926
ln_test_01	clinical_test_0067	Micro	yes	2	4	1	14	167566
ln_test_01	clinical_test_0068	ITC	no	1	4	1	9	169301
ln_test_01	clinical_test_0068	ITC	yes	2	4	1	9	110061
ln_test_01	clinical_test_0069	Negative	no	2	3	1	7	239571
ln_test_01	clinical_test_0069	Negative	yes	1	3	1	6	138356
ln_test_01	clinical_test_0070	Macro	no	1	4	1	14	204694
ln_test_01	clinical_test_0070	Macro	yes	2	4	1	14	228778
ln_test_01	clinical_test_0071	Negative	no	2	2	0	5	304086
ln_test_01	clinical_test_0071	Negative	yes	1	2	1	4	109973
ln_test_01	clinical_test_0072	Negative	no	2	3	1	3	306779
ln_test_01	clinical_test_0072	Negative	yes	1	3	0	5	104277
ln_test_01	clinical_test_0073	ITC	no	1	1	1	5	189574
ln_test_01	clinical_test_0073	ITC	yes	2	1	2	4	164219
ln_test_01	clinical_test_0074	Macro	no	2	2	6	6	218027
ln_test_01	clinical_test_0074	Macro	yes	1	2	6	6	106834
ln_test_01	clinical_test_0075	Macro	no	1	4	3	6	159730
ln_test_01	clinical_test_0075	Macro	yes	2	4	3	6	145163
ln_test_01	clinical_test_0076	Macro	no	2	3	10	1	85349
ln_test_01	clinical_test_0076	Macro	yes	1	3	10	0	77413
ln_test_01	clinical_test_0077	Macro	no	1	4	5	7	271984
ln_test_01	clinical_test_0077	Macro	yes	2	4	6	6	189035
ln_test_01	clinical_test_0078	Macro	no	2	3	7	9	201934
ln_test_01	clinical_test_0078	Macro	yes	1	3	7	7	111955
ln_test_01	clinical_test_0079	Macro	no	2	3	1	7	150119
ln_test_01	clinical_test_0079	Macro	yes	1	3	2	6	97667
ln_test_02	clinical_test_0000	Negative	no	2	4	0	9	148796
ln_test_02	clinical_test_0000	Negative	yes	1	4	0	9	209151
ln_test_02	clinical_test_0001	Micro	no	1	3	2	2	171064
ln_test_02	clinical_test_0001	Micro	yes	2	3	2	2	57733
ln_test_02	clinical_test_0002	Negative	no	1	3	0	10	344141
ln_test_02	clinical_test_0002	Negative	yes	2	3	0	9	249451
ln_test_02	clinical_test_0003	Negative	no	1	2	0	9	147420
ln_test_02	clinical_test_0003	Negative	yes	2	2	0	9	272200
ln_test_02	clinical_test_0004	Negative	no	2	1	0	11	121117
ln_test_02	clinical_test_0004	Negative	yes	1	1	0	11	124242
ln_test_02	clinical_test_0005	Negative	no	1	2	0	11	164270
ln_test_02	clinical_test_0005	Negative	yes	2	2	0	12	369687
ln_test_02	clinical_test_0006	Negative	no	1	2	0	13	166219
ln_test_02	clinical_test_0006	Negative	yes	2	2	0	13	173163
ln_test_02	clinical_test_0007	Negative	no	2	1	0	1	186782
ln_test_02	clinical_test_0007	Negative	yes	1	1	1	0	271481
ln_test_02	clinical_test_0008	Macro	no	1	2	1	11	217805
ln_test_02	clinical_test_0008	Macro	yes	2	2	3	7	238332
ln_test_02	clinical_test_0009	ITC	no	2	4	1	4	134835
ln_test_02	clinical_test_0009	ITC	yes	1	4	2	3	279819
ln_test_02	clinical_test_0010	Micro	no	1	3	2	2	153116
ln_test_02	clinical_test_0010	Micro	yes	2	3	2	2	147588
ln_test_02	clinical_test_0011	Micro	no	1	2	2	9	113196
ln_test_02	clinical_test_0011	Micro	yes	2	2	1	9	270655
ln_test_02	clinical_test_0012	Negative	no	2	1	0	5	151499
ln_test_02	clinical_test_0012	Negative	yes	1	1	0	8	320861
ln_test_02	clinical_test_0013	Negative	no	1	3	0	8	196647
ln_test_02	clinical_test_0013	Negative	yes	2	3	1	8	217478
ln_test_02	clinical_test_0014	ITC	no	2	4	0	12	159003
ln_test_02	clinical_test_0014	ITC	yes	1	4	1	13	284453
ln_test_02	clinical_test_0015	Micro	no	1	2	0	7	76682
ln_test_02	clinical_test_0015	Micro	yes	2	2	1	8	333122
ln_test_02	clinical_test_0016	Micro	no	2	4	1	2	61313
ln_test_02	clinical_test_0016	Micro	yes	1	4	1	3	94079
ln_test_02	clinical_test_0017	ITC	no	2	1	0	3	41424
ln_test_02	clinical_test_0017	ITC	yes	1	1	1	2	43708
ln_test_02	clinical_test_0018	Macro	no	2	4	1	4	146717
ln_test_02	clinical_test_0018	Macro	yes	1	4	3	3	102505
ln_test_02	clinical_test_0019	Negative	no	1	3	0	8	431867
ln_test_02	clinical_test_0019	Negative	yes	2	3	0	12	551352
ln_test_02	clinical_test_0020	Micro	no	2	4	1	6	281065
ln_test_02	clinical_test_0020	Micro	yes	1	4	2	6	271524
ln_test_02	clinical_test_0021	Micro	no	1	3	0	7	191977
ln_test_02	clinical_test_0021	Micro	yes	2	3	1	6	249631
ln_test_02	clinical_test_0022	Macro	no	1	2	6	2	185219
ln_test_02	clinical_test_0022	Macro	yes	2	2	6	2	141023
ln_test_02	clinical_test_0023	Macro	no	2	1	5	7	177627
ln_test_02	clinical_test_0023	Macro	yes	1	1	6	5	518102
ln_test_02	clinical_test_0024	Macro	no	2	4	9	2	112688
ln_test_02	clinical_test_0024	Macro	yes	1	4	10	1	421839
ln_test_02	clinical_test_0025	Micro	no	2	1	2	1	84253
ln_test_02	clinical_test_0025	Micro	yes	1	1	2	2	122714
ln_test_02	clinical_test_0026	Micro	no	2	4	1	4	64486
ln_test_02	clinical_test_0026	Micro	yes	1	4	1	4	92626
ln_test_02	clinical_test_0027	Micro	no	2	1	0	4	50567
ln_test_02	clinical_test_0027	Micro	yes	1	1	1	3	52026
ln_test_02	clinical_test_0028	Micro	no	1	2	1	5	148935
ln_test_02	clinical_test_0028	Micro	yes	2	2	1	5	113625
ln_test_02	clinical_test_0029	Micro	no	1	2	1	3	70250
ln_test_02	clinical_test_0029	Micro	yes	2	2	1	4	113964
ln_test_02	clinical_test_0030	Micro	no	1	2	0	2	69375
ln_test_02	clinical_test_0030	Micro	yes	2	2	2	0	168325
ln_test_02	clinical_test_0031	ITC	no	1	2	0	5	164649
ln_test_02	clinical_test_0031	ITC	yes	2	2	1	4	89282
ln_test_02	clinical_test_0032	Micro	no	2	1	1	5	120202
ln_test_02	clinical_test_0032	Micro	yes	1	1	1	6	81606
ln_test_02	clinical_test_0033	Macro	no	2	4	3	2	108316
ln_test_02	clinical_test_0033	Macro	yes	1	4	3	2	138520
ln_test_02	clinical_test_0034	ITC	no	1	3	1	11	177855
ln_test_02	clinical_test_0034	ITC	yes	2	3	2	10	268154
ln_test_02	clinical_test_0035	ITC	no	1	3	1	7	169366
ln_test_02	clinical_test_0035	ITC	yes	2	3	1	7	90279
ln_test_02	clinical_test_0036	Negative	no	2	1	0	22	211223
ln_test_02	clinical_test_0036	Negative	yes	1	1	0	22	307980
ln_test_02	clinical_test_0037	Micro	no	1	3	2	6	321570
ln_test_02	clinical_test_0037	Micro	yes	2	3	2	7	285870
ln_test_02	clinical_test_0038	Macro	no	2	4	4	3	125600
ln_test_02	clinical_test_0038	Macro	yes	1	4	5	2	70675
ln_test_02	clinical_test_0039	Macro	no	1	2	3	5	160351
ln_test_02	clinical_test_0039	Macro	yes	2	2	5	3	233195
ln_test_02	clinical_test_0040	Macro	no	2	4	4	2	123163
ln_test_02	clinical_test_0040	Macro	yes	1	4	4	2	125114
ln_test_02	clinical_test_0041	Macro	no	2	4	5	3	228498
ln_test_02	clinical_test_0041	Macro	yes	1	4	7	1	279684
ln_test_02	clinical_test_0042	Micro	no	2	1	1	9	271126
ln_test_02	clinical_test_0042	Micro	yes	1	1	1	9	177802
ln_test_02	clinical_test_0043	Macro	no	2	4	1	10	210688
ln_test_02	clinical_test_0043	Macro	yes	1	4	2	9	409094
ln_test_02	clinical_test_0044	Macro	no	1	2	3	2	81684
ln_test_02	clinical_test_0044	Macro	yes	2	2	3	2	114210
ln_test_02	clinical_test_0045	Negative	no	1	2	0	3	162785
ln_test_02	clinical_test_0045	Negative	yes	2	2	0	4	276576
ln_test_02	clinical_test_0046	Negative	no	2	1	0	4	266739
ln_test_02	clinical_test_0046	Negative	yes	1	1	0	5	220804
ln_test_02	clinical_test_0047	ITC	no	2	1	1	4	110106
ln_test_02	clinical_test_0047	ITC	yes	1	1	2	3	62053
ln_test_02	clinical_test_0048	Macro	no	1	3	3	2	277902
ln_test_02	clinical_test_0048	Macro	yes	2	3	3	2	154893
ln_test_02	clinical_test_0049	Micro	no	1	3	3	7	332881
ln_test_02	clinical_test_0049	Micro	yes	2	3	3	7	261677
ln_test_02	clinical_test_0050	Macro	no	2	4	1	1	97989
ln_test_02	clinical_test_0050	Macro	yes	1	4	1	1	55944
ln_test_02	clinical_test_0051	ITC	no	2	1	1	2	57938
ln_test_02	clinical_test_0051	ITC	yes	1	1	1	2	92965
ln_test_02	clinical_test_0052	Macro	no	2	1	2	2	124374
ln_test_02	clinical_test_0052	Macro	yes	1	1	4	4	405023
ln_test_02	clinical_test_0053	ITC	no	2	4	1	7	193320
ln_test_02	clinical_test_0053	ITC	yes	1	4	1	7	181544
ln_test_02	clinical_test_0054	ITC	no	1	2	1	8	209027
ln_test_02	clinical_test_0054	ITC	yes	2	2	1	6	139670
ln_test_02	clinical_test_0055	Negative	no	2	1	0	1	126050
ln_test_02	clinical_test_0055	Negative	yes	1	1	0	1	121327
ln_test_02	clinical_test_0056	Macro	no	1	3	2	10	214556
ln_test_02	clinical_test_0056	Macro	yes	2	3	2	10	144872
ln_test_02	clinical_test_0057	Micro	no	1	3	1	5	213499
ln_test_02	clinical_test_0057	Micro	yes	2	3	1	7	174131
ln_test_02	clinical_test_0058	Micro	no	1	2	2	2	108623
ln_test_02	clinical_test_0058	Micro	yes	2	2	2	3	100461
ln_test_02	clinical_test_0059	Micro	no	2	1	0	9	100746
ln_test_02	clinical_test_0059	Micro	yes	1	1	1	8	378627
ln_test_02	clinical_test_0060	Negative	no	2	1	0	26	274396
ln_test_02	clinical_test_0060	Negative	yes	1	1	0	26	338910
ln_test_02	clinical_test_0061	Negative	no	1	2	0	2	196193
ln_test_02	clinical_test_0061	Negative	yes	2	2	0	3	177866
ln_test_02	clinical_test_0062	Micro	no	1	3	1	3	99219
ln_test_02	clinical_test_0062	Micro	yes	2	3	1	4	97950
ln_test_02	clinical_test_0063	ITC	no	1	2	1	22	421250
ln_test_02	clinical_test_0063	ITC	yes	2	2	2	21	470273
ln_test_02	clinical_test_0064	Micro	no	2	1	0	11	280907
ln_test_02	clinical_test_0064	Micro	yes	1	1	0	11	125911
ln_test_02	clinical_test_0065	Macro	no	2	1	1	9	142254
ln_test_02	clinical_test_0065	Macro	yes	1	1	1	9	339489
ln_test_02	clinical_test_0066	Micro	no	1	3	1	5	181150
ln_test_02	clinical_test_0066	Micro	yes	2	3	1	6	186442
ln_test_02	clinical_test_0067	Micro	no	2	4	1	14	140651
ln_test_02	clinical_test_0067	Micro	yes	1	4	1	14	292323
ln_test_02	clinical_test_0068	ITC	no	2	4	1	10	140021
ln_test_02	clinical_test_0068	ITC	yes	1	4	1	9	298126
ln_test_02	clinical_test_0069	Negative	no	1	3	0	9	203958
ln_test_02	clinical_test_0069	Negative	yes	2	3	1	7	290961
ln_test_02	clinical_test_0070	Macro	no	2	4	1	14	141428
ln_test_02	clinical_test_0070	Macro	yes	1	4	1	14	306515
ln_test_02	clinical_test_0071	Negative	no	1	2	0	3	154397
ln_test_02	clinical_test_0071	Negative	yes	2	2	1	4	143617
ln_test_02	clinical_test_0072	Negative	no	1	3	0	3	251056
ln_test_02	clinical_test_0072	Negative	yes	2	3	0	5	177155
ln_test_02	clinical_test_0073	ITC	no	2	1	0	6	128448
ln_test_02	clinical_test_0073	ITC	yes	1	1	2	5	111295
ln_test_02	clinical_test_0074	Macro	no	1	2	6	6	198091
ln_test_02	clinical_test_0074	Macro	yes	2	2	6	6	172159
ln_test_02	clinical_test_0075	Macro	no	2	4	3	6	146565
ln_test_02	clinical_test_0075	Macro	yes	1	4	3	6	279745
ln_test_02	clinical_test_0076	Macro	no	1	3	11	0	199278
ln_test_02	clinical_test_0076	Macro	yes	2	3	11	0	330314
ln_test_02	clinical_test_0077	Macro	no	2	4	5	7	233831
ln_test_02	clinical_test_0077	Macro	yes	1	4	5	7	287415
ln_test_02	clinical_test_0078	Macro	no	1	3	6	10	218165
ln_test_02	clinical_test_0078	Macro	yes	2	3	8	7	168216
ln_test_02	clinical_test_0079	Macro	no	1	3	2	6	199391
ln_test_02	clinical_test_0079	Macro	yes	2	3	2	6	143747
ln_test_03	clinical_test_0000	Negative	no	1	1	0	9	64666
ln_test_03	clinical_test_0000	Negative	yes	2	1	0	7	25919
ln_test_03	clinical_test_0001	Micro	no	1	1	2	2	85668
ln_test_03	clinical_test_0001	Micro	yes	2	1	2	2	310227
ln_test_03	clinical_test_0002	Negative	no	1	4	0	10	143820
ln_test_03	clinical_test_0002	Negative	yes	2	4	0	10	2362
ln_test_03	clinical_test_0003	Negative	no	2	3	0	8	161069
ln_test_03	clinical_test_0003	Negative	yes	1	3	0	9	3474
ln_test_03	clinical_test_0004	Negative	no	2	3	0	11	179547
ln_test_03	clinical_test_0004	Negative	yes	1	3	0	11	2569
ln_test_03	clinical_test_0005	Negative	no	2	2	0	14	315043
ln_test_03	clinical_test_0005	Negative	yes	1	2	0	12	3170
ln_test_03	clinical_test_0006	Negative	no	2	2	0	13	136289
ln_test_03	clinical_test_0006	Negative	yes	1	2	0	13	7963
ln_test_03	clinical_test_0007	Negative	no	2	3	0	1	108179
ln_test_03	clinical_test_0007	Negative	yes	1	3	0	1	48097
ln_test_03	clinical_test_0008	Macro	no	1	1	1	12	198279
ln_test_03	clinical_test_0008	Macro	yes	2	1	3	7	27228
ln_test_03	clinical_test_0009	ITC	no	1	4	0	5	103861
ln_test_03	clinical_test_0009	ITC	yes	2	4	2	3	70914
ln_test_03	clinical_test_0010	Micro	no	1	4	2	2	245550
ln_test_03	clinical_test_0010	Micro	yes	2	4	2	2	18432
ln_test_03	clinical_test_0011	Micro	no	1	1	0	10	39647
ln_test_03	clinical_test_0011	Micro	yes	2	1	1	9	88579
ln_test_03	clinical_test_0012	Negative	no	2	3	0	7	562958
ln_test_03	clinical_test_0012	Negative	yes	1	3	0	8	3792
ln_test_03	clinical_test_0013	Negative	no	1	1	0	10	193867
ln_test_03	clinical_test_0013	Negative	yes	2	1	1	7	26519
ln_test_03	clinical_test_0014	ITC	no	2	2	1	13	448450
ln_test_03	clinical_test_0014	ITC	yes	1	2	1	13	133421
ln_test_03	clinical_test_0015	Micro	no	2	3	2	6	529328
ln_test_03	clinical_test_0015	Micro	yes	1	3	0	11	134384
ln_test_03	clinical_test_0016	Micro	no	1	4	1	3	170627
ln_test_03	clinical_test_0016	Micro	yes	2	4	1	3	11286
ln_test_03	clinical_test_0017	ITC	no	2	3	1	2	53159
ln_test_03	clinical_test_0017	ITC	yes	1	3	1	2	121081
ln_test_03	clinical_test_0018	Macro	no	2	2	2	3	153971
ln_test_03	clinical_test_0018	Macro	yes	1	2	2	3	83171
ln_test_03	clinical_test_0019	Negative	no	1	1	0	12	148730
ln_test_03	clinical_test_0019	Negative	yes	2	1	0	12	50723
ln_test_03	clinical_test_0020	Micro	no	2	2	1	6	382878
ln_test_03	clinical_test_0020	Micro	yes	1	2	2	6	166109
ln_test_03	clinical_test_0021	Micro	no	2	2	0	7	310629
ln_test_03	clinical_test_0021	Micro	yes	1	2	1	6	79216
ln_test_03	clinical_test_0022	Macro	no	2	2	6	2	268636
ln_test_03	clinical_test_0022	Macro	yes	1	2	6	2	5050
ln_test_03	clinical_test_0023	Macro	no	1	4	6	5	335692
ln_test_03	clinical_test_0023	Macro	yes	2	4	4	6	94560
ln_test_03	clinical_test_0024	Macro	no	1	1	8	2	170869
ln_test_03	clinical_test_0024	Macro	yes	2	1	9	1	114927
ln_test_03	clinical_test_0025	Micro	no	1	4	1	6	124414
ln_test_03	clinical_test_0025	Micro	yes	2	4	2	3	22639
ln_test_03	clinical_test_0026	Micro	no	2	3	1	4	59260
ln_test_03	clinical_test_0026	Micro	yes	1	3	1	4	6701
ln_test_03	clinical_test_0027	Micro	no	2	2	1	3	116829
ln_test_03	clinical_test_0027	Micro	yes	1	2	1	3	126810
ln_test_03	clinical_test_0028	Micro	no	1	4	0	8	244034
ln_test_03	clinical_test_0028	Micro	yes	2	4	1	3	16463
ln_test_03	clinical_test_0029	Micro	no	2	2	1	5	69321
ln_test_03	clinical_test_0029	Micro	yes	1	2	1	5	36247
ln_test_03	clinical_test_0030	Micro	no	2	3	0	2	58718
ln_test_03	clinical_test_0030	Micro	yes	1	3	1	1	43113
ln_test_03	clinical_test_0031	ITC	no	2	2	0	5	94570
ln_test_03	clinical_test_0031	ITC	yes	1	2	1	4	29369
ln_test_03	clinical_test_0032	Micro	no	1	1	1	8	122901
ln_test_03	clinical_test_0032	Micro	yes	2	1	1	6	19350
ln_test_03	clinical_test_0033	Macro	no	2	2	3	2	136888
ln_test_03	clinical_test_0033	Macro	yes	1	2	3	2	69754
ln_test_03	clinical_test_0034	ITC	no	2	3	1	11	296625
ln_test_03	clinical_test_0034	ITC	yes	1	3	2	10	57676
ln_test_03	clinical_test_0035	ITC	no	1	4	1	7	124926
ln_test_03	clinical_test_0035	ITC	yes	2	4	1	7	4184
ln_test_03	clinical_test_0036	Negative	no	2	3	0	22	459458
ln_test_03	clinical_test_0036	Negative	yes	1	3	0	22	4546
ln_test_03	clinical_test_0037	Micro	no	1	4	1	6	170469
ln_test_03	clinical_test_0037	Micro	yes	2	4	2	7	35758
ln_test_03	clinical_test_0038	Macro	no	2	2	5	2	131761
ln_test_03	clinical_test_0038	Macro	yes	1	2	5	2	6840
ln_test_03	clinical_test_0039	Macro	no	1	4	3	5	232774
ln_test_03	clinical_test_0039	Macro	yes	2	4	3	5	3474
ln_test_03	clinical_test_0040	Macro	no	1	1	4	2	265969
ln_test_03	clinical_test_0040	Macro	yes	2	1	4	2	58383
ln_test_03	clinical_test_0041	Macro	no	1	4	5	4	257401
ln_test_03	clinical_test_0041	Macro	yes	2	4	6	4	39784
ln_test_03	clinical_test_0042	Micro	no	2	3	1	9	592984
ln_test_03	clinical_test_0042	Micro	yes	1	3	1	9	29352
ln_test_03	clinical_test_0043	Macro	no	2	3	0	11	565601
ln_test_03	clinical_test_0043	Macro	yes	1	3	2	9	78367
ln_test_03	clinical_test_0044	Macro	no	1	4	3	2	157055
ln_test_03	clinical_test_0044	Macro	yes	2	4	3	2	34171
ln_test_03	clinical_test_0045	Negative	no	2	3	0	4	162492
ln_test_03	clinical_test_0045	Negative	yes	1	3	0	4	99227
ln_test_03	clinical_test_0046	Negative	no	2	2	0	4	302599
ln_test_03	clinical_test_0046	Negative	yes	1	2	0	5	110447
ln_test_03	clinical_test_0047	ITC	no	2	3	1	4	139434
ln_test_03	clinical_test_0047	ITC	yes	1	3	1	4	12373
ln_test_03	clinical_test_0048	Macro	no	2	2	3	2	232761
ln_test_03	clinical_test_0048	Macro	yes	1	2	3	2	39264
ln_test_03	clinical_test_0049	Micro	no	2	3	3	7	653701
ln_test_03	clinical_test_0049	Micro	yes	1	3	3	6	87887
ln_test_03	clinical_test_0050	Macro	no	1	1	2	1	108412
ln_test_03	clinical_test_0050	Macro	yes	2	1	1	1	25553
ln_test_03	clinical_test_0051	ITC	no	1	4	1	3	84259
ln_test_03	clinical_test_0051	ITC	yes	2	4	1	6	20333
ln_test_03	clinical_test_0052	Macro	no	1	1	3	5	237704
ln_test_03	clinical_test_0052	Macro	yes	2	1	3	5	232112
ln_test_03	clinical_test_0053	ITC	no	1	1	0	8	52268
ln_test_03	clinical_test_0053	ITC	yes	2	1	1	7	86793
ln_test_03	clinical_test_0054	ITC	no	2	3	1	6	459569
ln_test_03	clinical_test_0054	ITC	yes	1	3	2	4	74471
ln_test_03	clinical_test_0055	Negative	no	1	4	0	1	90192
ln_test_03	clinical_test_0055	Negative	yes	2	4	0	1	3433
ln_test_03	clinical_test_0056	Macro	no	2	3	2	10	99248
ln_test_03	clinical_test_0056	Macro	yes	1	3	2	10	14021
ln_test_03	clinical_test_0057	Micro	no	1	4	1	8	180483
ln_test_03	clinical_test_0057	Micro	yes	2	4	1	7	27179
ln_test_03	clinical_test_0058	Micro	no	2	2	1	4	144700
ln_test_03	clinical_test_0058	Micro	yes	1	2	2	4	26218
ln_test_03	clinical_test_0059	Micro	no	1	4	1	8	174131
ln_test_03	clinical_test_0059	Micro	yes	2	4	2	7	47828
ln_test_03	clinical_test_0060	Negative	no	1	1	0	26	121513
ln_test_03	clinical_test_0060	Negative	yes	2	1	0	23	124880
ln_test_03	clinical_test_0061	Negative	no	1	1	0	3	178305
ln_test_03	clinical_test_0061	Negative	yes	2	1	0	3	263531
ln_test_03	clinical_test_0062	Micro	no	2	2	1	3	64744
ln_test_03	clinical_test_0062	Micro	yes	1	2	1	4	10504
ln_test_03	clinical_test_0063	ITC	no	1	4	0	25	205092
ln_test_03	clinical_test_0063	ITC	yes	2	4	0	24	54597
ln_test_03	clinical_test_0064	Micro	no	1	1	0	12	171265
ln_test_03	clinical_test_0064	Micro	yes	2	1	0	11	102692
ln_test_03	clinical_test_0065	Macro	no	2	3	1	9	229636
ln_test_03	clinical_test_0065	Macro	yes	1	3	1	9	13290
ln_test_03	clinical_test_0066	Micro	no	1	4	1	7	198120
ln_test_03	clinical_test_0066	Micro	yes	2	4	1	6	18908
ln_test_03	clinical_test_0067	Micro	no	1	1	0	16	68857
ln_test_03	clinical_test_0067	Micro	yes	2	1	1	13	22922
ln_test_03	clinical_test_0068	ITC	no	2	3	1	9	132079
ln_test_03	clinical_test_0068	ITC	yes	1	3	1	9	15163
ln_test_03	clinical_test_0069	Negative	no	2	2	1	7	512414
ln_test_03	clinical_test_0069	Negative	yes	1	2	0	6	120378
ln_test_03	clinical_test_0070	Macro	no	2	2	1	14	237745
ln_test_03	clinical_test_0070	Macro	yes	1	2	1	14	6314
ln_test_03	clinical_test_0071	Negative	no	2	3	0	6	344931
ln_test_03	clinical_test_0071	Negative	yes	1	3	1	4	14798
ln_test_03	clinical_test_0072	Negative	no	1	1	0	5	58793
ln_test_03	clinical_test_0072	Negative	yes	2	1	0	5	12014
ln_test_03	clinical_test_0073	ITC	no	2	2	2	4	267743
ln_test_03	clinical_test_0073	ITC	yes	1	2	2	5	38247
ln_test_03	clinical_test_0074	Macro	no	2	2	4	8	250495
ln_test_03	clinical_test_0074	Macro	yes	1	2	6	7	9486
ln_test_03	clinical_test_0075	Macro	no	1	4	3	6	172148
ln_test_03	clinical_test_0075	Macro	yes	2	4	3	6	8940
ln_test_03	clinical_test_0076	Macro	no	1	1	11	0	108572
ln_test_03	clinical_test_0076	Macro	yes	2	1	11	0	240398
ln_test_03	clinical_test_0077	Macro	no	1	1	4	8	202486
ln_test_03	clinical_test_0077	Macro	yes	2	1	5	5	113723
ln_test_03	clinical_test_0078	Macro	no	1	1	6	11	353118
ln_test_03	clinical_test_0078	Macro	yes	2	1	8	7	84052
ln_test_03	clinical_test_0079	Macro	no	1	4	2	6	166763
ln_test_03	clinical_test_0079	Macro	yes	2	4	2	6	45522
ln_test_04	clinical_test_0000	Negative	no	2	1	0	9	142612
ln_test_04	clinical_test_0000	Negative	yes	1	1	0	9	267379
ln_test_04	clinical_test_0001	Micro	no	2	1	2	2	47873
ln_test_04	clinical_test_0001	Micro	yes	1	1	2	2	245396
ln_test_04	clinical_test_0002	Negative	no	2	4	0	10	158882
ln_test_04	clinical_test_0002	Negative	yes	1	4	0	10	646550
ln_test_04	clinical_test_0003	Negative	no	1	3	0	9	184864
ln_test_04	clinical_test_0003	Negative	yes	2	3	0	9	196425
ln_test_04	clinical_test_0004	Negative	no	1	3	0	10	172175
ln_test_04	clinical_test_0004	Negative	yes	2	3	0	11	52896
ln_test_04	clinical_test_0005	Negative	no	1	2	0	11	112743
ln_test_04	clinical_test_0005	Negative	yes	2	2	0	11	99214
ln_test_04	clinical_test_0006	Negative	no	1	2	0	14	254677
ln_test_04	clinical_test_0006	Negative	yes	2	2	1	12	162945
ln_test_04	clinical_test_0007	Negative	no	1	3	0	2	141614
ln_test_04	clinical_test_0007	Negative	yes	2	3	0	2	126873
ln_test_04	clinical_test_0008	Macro	no	2	1	3	7	164433
ln_test_04	clinical_test_0008	Macro	yes	1	1	3	7	250927
ln_test_04	clinical_test_0009	ITC	no	2	4	1	4	65606
ln_test_04	clinical_test_0009	ITC	yes	1	4	3	2	200395
ln_test_04	clinical_test_0010	Micro	no	2	4	0	4	158491
ln_test_04	clinical_test_0010	Micro	yes	1	4	2	2	100807
ln_test_04	clinical_test_0011	Micro	no	2	1	2	9	93919
ln_test_04	clinical_test_0011	Micro	yes	1	1	1	9	234329
ln_test_04	clinical_test_0012	Negative	no	1	3	0	7	299878
ln_test_04	clinical_test_0012	Negative	yes	2	3	0	8	279305
ln_test_04	clinical_test_0013	Negative	no	2	1	0	8	207780
ln_test_04	clinical_test_0013	Negative	yes	1	1	1	7	479705
ln_test_04	clinical_test_0014	ITC	no	1	2	0	13	275813
ln_test_04	clinical_test_0014	ITC	yes	2	2	2	12	381867
ln_test_04	clinical_test_0015	Micro	no	1	3	0	8	172628
ln_test_04	clinical_test_0015	Micro	yes	2	3	1	8	180290
ln_test_04	clinical_test_0016	Micro	no	2	4	1	3	47238
ln_test_04	clinical_test_0016	Micro	yes	1	4	1	3	55353
ln_test_04	clinical_test_0017	ITC	no	1	3	1	2	110009
ln_test_04	clinical_test_0017	ITC	yes	2	3	1	2	89629
ln_test_04	clinical_test_0018	Macro	no	1	2	2	3	225119
ln_test_04	clinical_test_0018	Macro	yes	2	2	2	3	85372
ln_test_04	clinical_test_0019	Negative	no	2	1	0	11	209140
ln_test_04	clinical_test_0019	Negative	yes	1	1	0	11	651157
ln_test_04	clinical_test_0020	Micro	no	1	2	2	5	466191
ln_test_04	clinical_test_0020	Micro	yes	2	2	2	6	292586
ln_test_04	clinical_test_0021	Micro	no	1	2	1	6	163648
ln_test_04	clinical_test_0021	Micro	yes	2	2	1	6	97231
ln_test_04	clinical_test_0022	Macro	no	1	2	8	0	102095
ln_test_04	clinical_test_0022	Macro	yes	2	2	6	2	92650
ln_test_04	clinical_test_0023	Macro	no	2	4	8	4	330570
ln_test_04	clinical_test_0023	Macro	yes	1	4	7	5	174666
ln_test_04	clinical_test_0024	Macro	no	2	1	8	2	157445
ln_test_04	clinical_test_0024	Macro	yes	1	1	9	2	176816
ln_test_04	clinical_test_0025	Micro	no	2	4	1	5	297566
ln_test_04	clinical_test_0025	Micro	yes	1	4	2	4	85343
ln_test_04	clinical_test_0026	Micro	no	1	3	1	4	101769
ln_test_04	clinical_test_0026	Micro	yes	2	3	1	4	31348
ln_test_04	clinical_test_0027	Micro	no	1	2	1	3	137189
ln_test_04	clinical_test_0027	Micro	yes	2	2	1	3	77155
ln_test_04	clinical_test_0028	Micro	no	2	4	1	6	128875
ln_test_04	clinical_test_0028	Micro	yes	1	4	1	5	126797
ln_test_04	clinical_test_0029	Micro	no	1	2	1	4	97315
ln_test_04	clinical_test_0029	Micro	yes	2	2	1	4	81040
ln_test_04	clinical_test_0030	Micro	no	1	3	0	1	124650
ln_test_04	clinical_test_0030	Micro	yes	2	3	2	0	115052
ln_test_04	clinical_test_0031	ITC	no	1	2	0	5	103904
ln_test_04	clinical_test_0031	ITC	yes	2	2	1	4	95443
ln_test_04	clinical_test_0032	Micro	no	2	1	1	5	85364
ln_test_04	clinical_test_0032	Micro	yes	1	1	1	6	122946
ln_test_04	clinical_test_0033	Macro	no	1	2	3	2	205075
ln_test_04	clinical_test_0033	Macro	yes	2	2	3	2	61198
ln_test_04	clinical_test_0034	ITC	no	1	3	1	11	224608
ln_test_04	clinical_test_0034	ITC	yes	2	3	2	10	104015
ln_test_04	clinical_test_0035	ITC	no	2	4	1	7	92686
ln_test_04	clinical_test_0035	ITC	yes	1	4	1	7	107143
ln_test_04	clinical_test_0036	Negative	no	1	3	0	22	411427
ln_test_04	clinical_test_0036	Negative	yes	2	3	0	22	161767
ln_test_04	clinical_test_0037	Micro	no	2	4	1	7	186215
ln_test_04	clinical_test_0037	Micro	yes	1	4	2	7	224041
ln_test_04	clinical_test_0038	Macro	no	1	2	5	2	136488
ln_test_04	clinical_test_0038	Macro	yes	2	2	5	2	53789
ln_test_04	clinical_test_0039	Macro	no	2	4	4	4	254915
ln_test_04	clinical_test_0039	Macro	yes	1	4	3	5	181049
ln_test_04	clinical_test_0040	Macro	no	2	1	1	5	90070
ln_test_04	clinical_test_0040	Macro	yes	1	1	4	2	112492
ln_test_04	clinical_test_0041	Macro	no	2	4	4	5	198271
ln_test_04	clinical_test_0041	Macro	yes	1	4	5	3	413911
ln_test_04	clinical_test_0042	Micro	no	1	3	1	9	630453
ln_test_04	clinical_test_0042	Micro	yes	2	3	1	9	162141
ln_test_04	clinical_test_0043	Macro	no	1	3	2	9	429559
ln_test_04	clinical_test_0043	Macro	yes	2	3	1	10	215386
ln_test_04	clinical_test_0044	Macro	no	2	4	3	2	87745
ln_test_04	clinical_test_0044	Macro	yes	1	4	3	2	145789
ln_test_04	clinical_test_0045	Negative	no	1	3	0	3	335424
ln_test_04	clinical_test_0045	Negative	yes	2	3	0	4	160347
ln_test_04	clinical_test_0046	Negative	no	1	2	0	4	431341
ln_test_04	clinical_test_0046	Negative	yes	2	2	0	5	144346
ln_test_04	clinical_test_0047	ITC	no	1	3	1	4	89941
ln_test_04	clinical_test_0047	ITC	yes	2	3	2	3	255141
ln_test_04	clinical_test_0048	Macro	no	1	2	2	3	277513
ln_test_04	clinical_test_0048	Macro	yes	2	2	4	1	365071
ln_test_04	clinical_test_0049	Micro	no	1	3	2	7	198450
ln_test_04	clinical_test_0049	Micro	yes	2	3	3	7	162515
ln_test_04	clinical_test_0050	Macro	no	2	1	1	1	71582
ln_test_04	clinical_test_0050	Macro	yes	1	1	1	2	147243
ln_test_04	clinical_test_0051	ITC	no	2	4	1	3	85146
ln_test_04	clinical_test_0051	ITC	yes	1	4	1	3	182656
ln_test_04	clinical_test_0052	Macro	no	2	1	2	2	76915
ln_test_04	clinical_test_0052	Macro	yes	1	1	2	4	230728
ln_test_04	clinical_test_0053	ITC	no	2	1	0	8	100590
ln_test_04	clinical_test_0053	ITC	yes	1	1	1	7	227890
ln_test_04	clinical_test_0054	ITC	no	1	3	0	7	98300
ln_test_04	clinical_test_0054	ITC	yes	2	3	1	6	51493
ln_test_04	clinical_test_0055	Negative	no	2	4	0	1	119539
ln_test_04	clinical_test_0055	Negative	yes	1	4	0	2	112131
ln_test_04	clinical_test_0056	Macro	no	1	3	2	10	210443
ln_test_04	clinical_test_0056	Macro	yes	2	3	2	10	120637
ln_test_04	clinical_test_0057	Micro	no	2	4	0	8	135649
ln_test_04	clinical_test_0057	Micro	yes	1	4	1	7	292465
ln_test_04	clinical_test_0058	Micro	no	1	2	1	4	99918
ln_test_04	clinical_test_0058	Micro	yes	2	2	2	3	69611
ln_test_04	clinical_test_0059	Micro	no	2	4	1	8	177505
ln_test_04	clinical_test_0059	Micro	yes	1	4	1	8	132407
ln_test_04	clinical_test_0060	Negative	no	2	1	0	26	192925
ln_test_04	clinical_test_0060	Negative	yes	1	1	0	26	569326
ln_test_04	clinical_test_0061	Negative	no	2	1	1	1	186282
ln_test_04	clinical_test_0061	Negative	yes	1	1	0	3	185706
ln_test_04	clinical_test_0062	Micro	no	1	2	1	4	64979
ln_test_04	clinical_test_0062	Micro	yes	2	2	2	3	94840
ln_test_04	clinical_test_0063	ITC	no	2	4	0	24	129190
ln_test_04	clinical_test_0063	ITC	yes	1	4	2	22	395701
ln_test_04	clinical_test_0064	Micro	no	2	1	0	10	145764
ln_test_04	clinical_test_0064	Micro	yes	1	1	0	11	584654
ln_test_04	clinical_test_0065	Macro	no	1	3	1	9	163316
ln_test_04	clinical_test_0065	Macro	yes	2	3	1	9	159903
ln_test_04	clinical_test_0066	Micro	no	2	4	1	7	125584
ln_test_04	clinical_test_0066	Micro	yes	1	4	1	6	139571
ln_test_04	clinical_test_0067	Micro	no	2	1	1	14	120199
ln_test_04	clinical_test_0067	Micro	yes	1	1	1	14	273944
ln_test_04	clinical_test_0068	ITC	no	1	3	1	9	170357
ln_test_04	clinical_test_0068	ITC	yes	2	3	1	9	107827
ln_test_04	clinical_test_0069	Negative	no	1	2	0	8	224541
ln_test_04	clinical_test_0069	Negative	yes	2	2	1	7	177566
ln_test_04	clinical_test_0070	Macro	no	1	2	1	14	191293
ln_test_04	clinical_test_0070	Macro	yes	2	2	1	14	151315
ln_test_04	clinical_test_0071	Negative	no	1	3	0	4	233853
ln_test_04	clinical_test_0071	Negative	yes	2	3	1	3	274880
ln_test_04	clinical_test_0072	Negative	no	2	1	0	5	65384
ln_test_04	clinical_test_0072	Negative	yes	1	1	0	4	517553
ln_test_04	clinical_test_0073	ITC	no	1	2	0	6	212220
ln_test_04	clinical_test_0073	ITC	yes	2	2	2	4	153871
ln_test_04	clinical_test_0074	Macro	no	1	2	6	6	226535
ln_test_04	clinical_test_0074	Macro	yes	2	2	6	6	127110
ln_test_04	clinical_test_0075	Macro	no	2	4	3	6	92094
ln_test_04	clinical_test_0075	Macro	yes	1	4	3	6	123258
ln_test_04	clinical_test_0076	Macro	no	2	1	13	0	110461
ln_test_04	clinical_test_0076	Macro	yes	1	1	11	0	146905
ln_test_04	clinical_test_0077	Macro	no	2	1	4	7	139898
ln_test_04	clinical_test_0077	Macro	yes	1	1	4	6	478040
ln_test_04	clinical_test_0078	Macro	no	2	1	6	9	148421
ln_test_04	clinical_test_0078	Macro	yes	1	1	8	7	166173
ln_test_04	clinical_test_0079	Macro	no	2	4	1	7	103236
ln_test_04	clinical_test_0079	Macro	yes	1	4	2	6	124442
ln_test_05	clinical_test_0000	Negative	no	1	4	0	9	114500
ln_test_05	clinical_test_0000	Negative	yes	2	4	0	7	23738
ln_test_05	clinical_test_0001	Micro	no	2	2	2	2	38226
ln_test_05	clinical_test_0001	Micro	yes	1	2	2	2	93746
ln_test_05	clinical_test_0002	Negative	no	2	3	0	10	91268
ln_test_05	clinical_test_0002	Negative	yes	1	3	0	9	42348
ln_test_05	clinical_test_0003	Negative	no	2	3	0	9	108916
ln_test_05	clinical_test_0003	Negative	yes	1	3	0	9	84736
ln_test_05	clinical_test_0004	Negative	no	1	1	0	13	107207
ln_test_05	clinical_test_0004	Negative	yes	2	1	0	11	20608
ln_test_05	clinical_test_0005	Negative	no	2	3	0	13	103558
ln_test_05	clinical_test_0005	Negative	yes	1	3	0	12	54238
ln_test_05	clinical_test_0006	Negative	no	2	2	0	13	88613
ln_test_05	clinical_test_0006	Negative	yes	1	2	0	13	36817
ln_test_05	clinical_test_0007	Negative	no	2	2	1	1	105860
ln_test_05	clinical_test_0007	Negative	yes	1	2	0	1	54143
ln_test_05	clinical_test_0008	Macro	no	2	3	3	7	154045
ln_test_05	clinical_test_0008	Macro	yes	1	3	3	7	73613
ln_test_05	clinical_test_0009	ITC	no	1	4	1	4	105994
ln_test_05	clinical_test_0009	ITC	yes	2	4	1	4	77093
ln_test_05	clinical_test_0010	Micro	no	1	1	2	2	157553
ln_test_05	clinical_test_0010	Micro	yes	2	1	2	2	24892
ln_test_05	clinical_test_0011	Micro	no	2	3	2	9	61193
ln_test_05	clinical_test_0011	Micro	yes	1	3	1	9	38450
ln_test_05	clinical_test_0012	Negative	no	1	4	0	8	187914
ln_test_05	clinical_test_0012	Negative	yes	2	4	0	8	26370
ln_test_05	clinical_test_0013	Negative	no	2	2	0	9	164152
ln_test_05	clinical_test_0013	Negative	yes	1	2	1	7	76828
ln_test_05	clinical_test_0014	ITC	no	2	3	0	13	144585
ln_test_05	clinical_test_0014	ITC	yes	1	3	1	13	96745
ln_test_05	clinical_test_0015	Micro	no	1	4	0	8	112834
ln_test_05	clinical_test_0015	Micro	yes	2	4	1	9	96553
ln_test_05	clinical_test_0016	Micro	no	2	2	1	3	31307
ln_test_05	clinical_test_0016	Micro	yes	1	2	1	3	37773
ln_test_05	clinical_test_0017	ITC	no	2	3	1	2	45689
ln_test_05	clinical_test_0017	ITC	yes	1	3	1	2	58360
ln_test_05	clinical_test_0018	Macro	no	2	2	1	4	83478
ln_test_05	clinical_test_0018	Macro	yes	1	2	2	3	31303
ln_test_05	clinical_test_0019	Negative	no	1	4	0	11	168422
ln_test_05	clinical_test_0019	Negative	yes	2	4	0	11	38313
ln_test_05	clinical_test_0020	Micro	no	1	1	2	6	166094
ln_test_05	clinical_test_0020	Micro	yes	2	1	3	5	105795
ln_test_05	clinical_test_0021	Micro	no	2	2	0	7	144910
ln_test_05	clinical_test_0021	Micro	yes	1	2	1	6	89769
ln_test_05	clinical_test_0022	Macro	no	2	2	8	0	124771
ln_test_05	clinical_test_0022	Macro	yes	1	2	6	2	77617
ln_test_05	clinical_test_0023	Macro	no	1	1	6	6	224538
ln_test_05	clinical_test_0023	Macro	yes	2	1	5	6	56257
ln_test_05	clinical_test_0024	Macro	no	1	4	8	2	104240
ln_test_05	clinical_test_0024	Macro	yes	2	4	9	1	33884
ln_test_05	clinical_test_0025	Micro	no	1	1	2	4	97992
ln_test_05	clinical_test_0025	Micro	yes	2	1	2	3	19103
ln_test_05	clinical_test_0026	Micro	no	2	2	1	4	47706
ln_test_05	clinical_test_0026	Micro	yes	1	2	1	4	21569
ln_test_05	clinical_test_0027	Micro	no	2	3	1	3	98829
ln_test_05	clinical_test_0027	Micro	yes	1	3	1	3	35517
ln_test_05	clinical_test_0028	Micro	no	2	3	0	7	91324
ln_test_05	clinical_test_0028	Micro	yes	1	3	1	3	24275
ln_test_05	clinical_test_0029	Micro	no	1	1	1	4	254902
ln_test_05	clinical_test_0029	Micro	yes	2	1	1	5	13176
ln_test_05	clinical_test_0030	Micro	no	1	4	0	2	66283
ln_test_05	clinical_test_0030	Micro	yes	2	4	2	1	40201
ln_test_05	clinical_test_0031	ITC	no	1	4	0	5	61526
ln_test_05	clinical_test_0031	ITC	yes	2	4	1	4	30538
ln_test_05	clinical_test_0032	Micro	no	2	2	1	8	91682
ln_test_05	clinical_test_0032	Micro	yes	1	2	1	6	34489
ln_test_05	clinical_test_0033	Macro	no	2	2	3	2	47267
ln_test_05	clinical_test_0033	Macro	yes	1	2	3	2	27961
ln_test_05	clinical_test_0034	ITC	no	1	4	0	12	110615
ln_test_05	clinical_test_0034	ITC	yes	2	4	2	10	23513
ln_test_05	clinical_test_0035	ITC	no	1	1	1	7	90660
ln_test_05	clinical_test_0035	ITC	yes	2	1	1	7	35704
ln_test_05	clinical_test_0036	Negative	no	2	2	0	22	102180
ln_test_05	clinical_test_0036	Negative	yes	1	2	0	22	65751
ln_test_05	clinical_test_0037	Micro	no	1	1	1	7	134314
ln_test_05	clinical_test_0037	Micro	yes	2	1	2	7	48273
ln_test_05	clinical_test_0038	Macro	no	1	4	5	2	49480
ln_test_05	clinical_test_0038	Macro	yes	2	4	5	2	22728
ln_test_05	clinical_test_0039	Macro	no	2	2	3	5	104141
ln_test_05	clinical_test_0039	Macro	yes	1	2	3	5	59177
ln_test_05	clinical_test_0040	Macro	no	1	4	4	2	103381
ln_test_05	clinical_test_0040	Macro	yes	2	4	4	2	26965
ln_test_05	clinical_test_0041	Macro	no	2	3	3	6	113622
ln_test_05	clinical_test_0041	Macro	yes	1	3	5	3	168627
ln_test_05	clinical_test_0042	Micro	no	2	3	1	9	155183
ln_test_05	clinical_test_0042	Micro	yes	1	3	1	9	30321
ln_test_05	clinical_test_0043	Macro	no	2	2	2	9	199225
ln_test_05	clinical_test_0043	Macro	yes	1	2	2	9	129344
ln_test_05	clinical_test_0044	Macro	no	1	1	3	4	110996
ln_test_05	clinical_test_0044	Macro	yes	2	1	3	2	43378
ln_test_05	clinical_test_0045	Negative	no	1	1	0	4	119580
ln_test_05	clinical_test_0045	Negative	yes	2	1	0	4	81539
ln_test_05	clinical_test_0046	Negative	no	1	4	0	4	115711
ln_test_05	clinical_test_0046	Negative	yes	2	4	0	5	49079
ln_test_05	clinical_test_0047	ITC	no	2	2	1	4	67978
ln_test_05	clinical_test_0047	ITC	yes	1	2	1	4	24314
ln_test_05	clinical_test_0048	Macro	no	1	1	3	3	237084
ln_test_05	clinical_test_0048	Macro	yes	2	1	3	2	28026
ln_test_05	clinical_test_0049	Micro	no	2	3	1	10	122244
ln_test_05	clinical_test_0049	Micro	yes	1	3	3	7	122859
ln_test_05	clinical_test_0050	Macro	no	1	1	1	1	95371
ln_test_05	clinical_test_0050	Macro	yes	2	1	1	1	12425
ln_test_05	clinical_test_0051	ITC	no	2	2	1	3	33441
ln_test_05	clinical_test_0051	ITC	yes	1	2	1	3	71487
ln_test_05	clinical_test_0052	Macro	no	2	3	2	4	110130
ln_test_05	clinical_test_0052	Macro	yes	1	3	3	5	65017
ln_test_05	clinical_test_0053	ITC	no	2	2	1	7	126385
ln_test_05	clinical_test_0053	ITC	yes	1	2	1	7	52026
ln_test_05	clinical_test_0054	ITC	no	2	3	2	6	115423
ln_test_05	clinical_test_0054	ITC	yes	1	3	2	6	56985
ln_test_05	clinical_test_0055	Negative	no	2	2	0	2	146024
ln_test_05	clinical_test_0055	Negative	yes	1	2	0	1	25834
ln_test_05	clinical_test_0056	Macro	no	2	3	1	11	133217
ln_test_05	clinical_test_0056	Macro	yes	1	3	2	10	20302
ln_test_05	clinical_test_0057	Micro	no	2	2	1	7	106266
ln_test_05	clinical_test_0057	Micro	yes	1	2	1	7	110640
ln_test_05	clinical_test_0058	Micro	no	1	1	2	2	110093
ln_test_05	clinical_test_0058	Micro	yes	2	1	2	4	19068
ln_test_05	clinical_test_0059	Micro	no	2	3	1	7	95445
ln_test_05	clinical_test_0059	Micro	yes	1	3	1	8	43981
ln_test_05	clinical_test_0060	Negative	no	1	4	0	26	177068
ln_test_05	clinical_test_0060	Negative	yes	2	4	0	22	53332
ln_test_05	clinical_test_0061	Negative	no	1	1	0	1	110535
ln_test_05	clinical_test_0061	Negative	yes	2	1	0	3	77728
ln_test_05	clinical_test_0062	Micro	no	1	1	1	3	110833
ln_test_05	clinical_test_0062	Micro	yes	2	1	1	4	20971
ln_test_05	clinical_test_0063	ITC	no	1	4	0	24	216498
ln_test_05	clinical_test_0063	ITC	yes	2	4	0	24	64451
ln_test_05	clinical_test_0064	Micro	no	1	4	0	12	137638
ln_test_05	clinical_test_0064	Micro	yes	2	4	0	11	24701
ln_test_05	clinical_test_0065	Macro	no	1	1	1	9	202887
ln_test_05	clinical_test_0065	Macro	yes	2	1	1	9	96562
ln_test_05	clinical_test_0066	Micro	no	1	1	1	6	134066
ln_test_05	clinical_test_0066	Micro	yes	2	1	1	6	50303
ln_test_05	clinical_test_0067	Micro	no	2	3	1	15	92708
ln_test_05	clinical_test_0067	Micro	yes	1	3	1	13	39707
ln_test_05	clinical_test_0068	ITC	no	1	4	1	10	118686
ln_test_05	clinical_test_0068	ITC	yes	2	4	1	9	15924
ln_test_05	clinical_test_0069	Negative	no	2	3	1	7	117246
ln_test_05	clinical_test_0069	Negative	yes	1	3	1	6	65341
ln_test_05	clinical_test_0070	Macro	no	2	2	1	14	173519
ln_test_05	clinical_test_0070	Macro	yes	1	2	1	14	39071
ln_test_05	clinical_test_0071	Negative	no	1	1	0	4	152604
ln_test_05	clinical_test_0071	Negative	yes	2	1	1	4	63146
ln_test_05	clinical_test_0072	Negative	no	1	1	0	4	99590
ln_test_05	clinical_test_0072	Negative	yes	2	1	0	5	26322
ln_test_05	clinical_test_0073	ITC	no	2	3	1	5	136557
ln_test_05	clinical_test_0073	ITC	yes	1	3	2	5	110131
ln_test_05	clinical_test_0074	Macro	no	1	4	4	8	188105
ln_test_05	clinical_test_0074	Macro	yes	2	4	6	7	47425
ln_test_05	clinical_test_0075	Macro	no	1	4	3	6	61641
ln_test_05	clinical_test_0075	Macro	yes	2	4	3	6	38199
ln_test_05	clinical_test_0076	Macro	no	2	3	10	0	75081
ln_test_05	clinical_test_0076	Macro	yes	1	3	10	0	62803
ln_test_05	clinical_test_0077	Macro	no	1	4	5	6	180701
ln_test_05	clinical_test_0077	Macro	yes	2	4	5	6	101376
ln_test_05	clinical_test_0078	Macro	no	1	4	6	8	109436
ln_test_05	clinical_test_0078	Macro	yes	2	4	7	7	47952
ln_test_05	clinical_test_0079	Macro	no	1	1	1	7	133467
ln_test_05	clinical_test_0079	Macro	yes	2	1	2	6	31402
ln_test_06	clinical_test_0000	Negative	no	2	4	0	7	205077
ln_test_06	clinical_test_0000	Negative	yes	1	4	0	7	120878
ln_test_06	clinical_test_0001	Micro	no	1	2	2	2	48711
ln_test_06	clinical_test_0001	Micro	yes	2	2	2	2	59148
ln_test_06	clinical_test_0002	Negative	no	1	3	0	10	301637
ln_test_06	clinical_test_0002	Negative	yes	2	3	0	9	89381
ln_test_06	clinical_test_0003	Negative	no	1	3	0	9	125030
ln_test_06	clinical_test_0003	Negative	yes	2	3	0	9	102337
ln_test_06	clinical_test_0004	Negative	no	2	1	0	11	148156
ln_test_06	clinical_test_0004	Negative	yes	1	1	0	12	64761
ln_test_06	clinical_test_0005	Negative	no	1	3	0	11	232863
ln_test_06	clinical_test_0005	Negative	yes	2	3	0	10	119971
ln_test_06	clinical_test_0006	Negative	no	1	2	0	13	249242
ln_test_06	clinical_test_0006	Negative	yes	2	2	0	13	147953
ln_test_06	clinical_test_0007	Negative	no	1	2	0	1	114381
ln_test_06	clinical_test_0007	Negative	yes	2	2	0	1	86131
ln_test_06	clinical_test_0008	Macro	no	1	3	2	8	288789
ln_test_06	clinical_test_0008	Macro	yes	2	3	3	7	165470
ln_test_06	clinical_test_0009	ITC	no	2	4	2	3	188826
ln_test_06	clinical_test_0009	ITC	yes	1	4	3	2	169853
ln_test_06	clinical_test_0010	Micro	no	2	1	2	2	206858
ln_test_06	clinical_test_0010	Micro	yes	1	1	2	2	124462
ln_test_06	clinical_test_0011	Micro	no	1	3	0	10	148950
ln_test_06	clinical_test_0011	Micro	yes	2	3	2	9	155600
ln_test_06	clinical_test_0012	Negative	no	2	4	0	6	203768
ln_test_06	clinical_test_0012	Negative	yes	1	4	0	6	183545
ln_test_06	clinical_test_0013	Negative	no	1	2	0	8	160353
ln_test_06	clinical_test_0013	Negative	yes	2	2	1	7	169900
ln_test_06	clinical_test_0014	ITC	no	1	3	0	14	222029
ln_test_06	clinical_test_0014	ITC	yes	2	3	2	10	180162
ln_test_06	clinical_test_0015	Micro	no	2	4	0	7	158190
ln_test_06	clinical_test_0015	Micro	yes	1	4	1	7	247758
ln_test_06	clinical_test_0016	Micro	no	1	2	1	3	73491
ln_test_06	clinical_test_0016	Micro	yes	2	2	1	3	64351
ln_test_06	clinical_test_0017	ITC	no	1	3	1	2	96873
ln_test_06	clinical_test_0017	ITC	yes	2	3	1	2	82172
ln_test_06	clinical_test_0018	Macro	no	1	2	2	3	152720
ln_test_06	clinical_test_0018	Macro	yes	2	2	3	3	100341
ln_test_06	clinical_test_0019	Negative	no	2	4	0	9	345597
ln_test_06	clinical_test_0019	Negative	yes	1	4	0	9	197260
ln_test_06	clinical_test_0020	Micro	no	2	1	1	7	276946
ln_test_06	clinical_test_0020	Micro	yes	1	1	2	6	254861
ln_test_06	clinical_test_0021	Micro	no	1	2	1	5	131172
ln_test_06	clinical_test_0021	Micro	yes	2	2	1	5	138969
ln_test_06	clinical_test_0022	Macro	no	1	2	6	2	119696
ln_test_06	clinical_test_0022	Macro	yes	2	2	6	2	105064
ln_test_06	clinical_test_0023	Macro	no	2	1	7	5	210233
ln_test_06	clinical_test_0023	Macro	yes	1	1	6	5	101201
ln_test_06	clinical_test_0024	Macro	no	2	4	8	2	144100
ln_test_06	clinical_test_0024	Macro	yes	1	4	8	2	148600
ln_test_06	clinical_test_0025	Micro	no	2	1	1	5	143539
ln_test_06	clinical_test_0025	Micro	yes	1	1	2	2	87414
ln_test_06	clinical_test_0026	Micro	no	1	2	1	4	68982
ln_test_06	clinical_test_0026	Micro	yes	2	2	1	4	77763
ln_test_06	clinical_test_0027	Micro	no	1	3	1	3	140856
ln_test_06	clinical_test_0027	Micro	yes	2	3	1	3	130090
ln_test_06	clinical_test_0028	Micro	no	1	3	1	5	161316
ln_test_06	clinical_test_0028	Micro	yes	2	3	1	5	100244
ln_test_06	clinical_test_0029	Micro	no	2	1	1	4	132170
ln_test_06	clinical_test_0029	Micro	yes	1	1	1	3	76141
ln_test_06	clinical_test_0030	Micro	no	2	4	1	1	125238
ln_test_06	clinical_test_0030	Micro	yes	1	4	1	0	181515
ln_test_06	clinical_test_0031	ITC	no	2	4	0	5	200722
ln_test_06	clinical_test_0031	ITC	yes	1	4	1	4	167443
ln_test_06	clinical_test_0032	Micro	no	1	2	1	6	180788
ln_test_06	clinical_test_0032	Micro	yes	2	2	1	5	210312
ln_test_06	clinical_test_0033	Macro	no	1	2	3	5	104568
ln_test_06	clinical_test_0033	Macro	yes	2	2	3	3	98225
ln_test_06	clinical_test_0034	ITC	no	2	4	2	10	198075
ln_test_06	clinical_test_0034	ITC	yes	1	4	2	10	183628
ln_test_06	clinical_test_0035	ITC	no	2	1	1	7	196429
ln_test_06	clinical_test_0035	ITC	yes	1	1	1	7	69230
ln_test_06	clinical_test_0036	Negative	no	1	2	0	22	172256
ln_test_06	clinical_test_0036	Negative	yes	2	2	0	22	134380
ln_test_06	clinical_test_0037	Micro	no	2	1	2	6	181001
ln_test_06	clinical_test_0037	Micro	yes	1	1	2	6	168411
ln_test_06	clinical_test_0038	Macro	no	2	4	5	2	105566
ln_test_06	clinical_test_0038	Macro	yes	1	4	5	2	71854
ln_test_06	clinical_test_0039	Macro	no	1	2	3	5	104631
ln_test_06	clinical_test_0039	Macro	yes	2	2	4	4	167876
ln_test_06	clinical_test_0040	Macro	no	2	4	4	2	132907
ln_test_06	clinical_test_0040	Macro	yes	1	4	4	2	158850
ln_test_06	clinical_test_0041	Macro	no	1	3	2	5	231357
ln_test_06	clinical_test_0041	Macro	yes	2	3	6	1	223347
ln_test_06	clinical_test_0042	Micro	no	1	3	1	9	291301
ln_test_06	clinical_test_0042	Micro	yes	2	3	1	9	156703
ln_test_06	clinical_test_0043	Macro	no	1	2	1	10	166617
ln_test_06	clinical_test_0043	Macro	yes	2	2	2	9	196638
ln_test_06	clinical_test_0044	Macro	no	2	1	3	2	115765
ln_test_06	clinical_test_0044	Macro	yes	1	1	3	2	111218
ln_test_06	clinical_test_0045	Negative	no	2	1	0	4	140198
ln_test_06	clinical_test_0045	Negative	yes	1	1	0	4	148187
ln_test_06	clinical_test_0046	Negative	no	2	4	0	4	199135
ln_test_06	clinical_test_0046	Negative	yes	1	4	0	4	182192
ln_test_06	clinical_test_0047	ITC	no	1	2	1	4	100995
ln_test_06	clinical_test_0047	ITC	yes	2	2	1	4	102785
ln_test_06	clinical_test_0048	Macro	no	2	1	4	1	193281
ln_test_06	clinical_test_0048	Macro	yes	1	1	3	2	132202
ln_test_06	clinical_test_0049	Micro	no	1	3	1	9	302047
ln_test_06	clinical_test_0049	Micro	yes	2	3	3	8	171544
ln_test_06	clinical_test_0050	Macro	no	2	1	1	0	46928
ln_test_06	clinical_test_0050	Macro	yes	1	1	1	1	43572
ln_test_06	clinical_test_0051	ITC	no	1	2	1	2	76476
ln_test_06	clinical_test_0051	ITC	yes	2	2	1	3	69672
ln_test_06	clinical_test_0052	Macro	no	1	3	2	2	168193
ln_test_06	clinical_test_0052	Macro	yes	2	3	2	2	148967
ln_test_06	clinical_test_0053	ITC	no	1	2	1	6	173217
ln_test_06	clinical_test_0053	ITC	yes	2	2	1	7	116294
ln_test_06	clinical_test_0054	ITC	no	1	3	0	7	196249
ln_test_06	clinical_test_0054	ITC	yes	2	3	1	6	208466
ln_test_06	clinical_test_0055	Negative	no	1	2	0	1	117598
ln_test_06	clinical_test_0055	Negative	yes	2	2	0	1	111716
ln_test_06	clinical_test_0056	Macro	no	1	3	2	10	220258
ln_test_06	clinical_test_0056	Macro	yes	2	3	2	10	100590
ln_test_06	clinical_test_0057	Micro	no	1	2	1	6	218010
ln_test_06	clinical_test_0057	Micro	yes	2	2	1	6	143080
ln_test_06	clinical_test_0058	Micro	no	2	1	2	2	126826
ln_test_06	clinical_test_0058	Micro	yes	1	1	2	2	83607
ln_test_06	clinical_test_0059	Micro	no	1	3	1	8	257861
ln_test_06	clinical_test_0059	Micro	yes	2	3	1	8	113877
ln_test_06	clinical_test_0060	Negative	no	2	4	0	26	265515
ln_test_06	clinical_test_0060	Negative	yes	1	4	0	26	259164
ln_test_06	clinical_test_0061	Negative	no	2	1	0	3	128932
ln_test_06	clinical_test_0061	Negative	yes	1	1	0	3	66386
ln_test_06	clinical_test_0062	Micro	no	2	1	1	3	70988
ln_test_06	clinical_test_0062	Micro	yes	1	1	1	3	67412
ln_test_06	clinical_test_0063	ITC	no	2	4	1	23	305763
ln_test_06	clinical_test_0063	ITC	yes	1	4	2	22	251721
ln_test_06	clinical_test_0064	Micro	no	2	4	0	9	306016
ln_test_06	clinical_test_0064	Micro	yes	1	4	0	10	336402
ln_test_06	clinical_test_0065	Macro	no	2	1	2	8	197131
ln_test_06	clinical_test_0065	Macro	yes	1	1	1	9	107864
ln_test_06	clinical_test_0066	Micro	no	2	1	1	5	175968
ln_test_06	clinical_test_0066	Micro	yes	1	1	1	6	120967
ln_test_06	clinical_test_0067	Micro	no	1	3	1	14	189966
ln_test_06	clinical_test_0067	Micro	yes	2	3	1	13	148126
ln_test_06	clinical_test_0068	ITC	no	2	4	1	9	167219
ln_test_06	clinical_test_0068	ITC	yes	1	4	1	9	134886
ln_test_06	clinical_test_0069	Negative	no	1	3	1	7	182468
ln_test_06	clinical_test_0069	Negative	yes	2	3	1	7	128583
ln_test_06	clinical_test_0070	Macro	no	1	2	1	14	177258
ln_test_06	clinical_test_0070	Macro	yes	2	2	1	14	142749
ln_test_06	clinical_test_0071	Negative	no	2	1	0	4	227543
ln_test_06	clinical_test_0071	Negative	yes	1	1	0	3	249890
ln_test_06	clinical_test_0072	Negative	no	2	1	0	4	141551
ln_test_06	clinical_test_0072	Negative	yes	1	1	0	4	134671
ln_test_06	clinical_test_0073	ITC	no	1	3	1	5	232885
ln_test_06	clinical_test_0073	ITC	yes	2	3	1	5	59423
ln_test_06	clinical_test_0074	Macro	no	2	4	6	6	266777
ln_test_06	clinical_test_0074	Macro	yes	1	4	6	6	287493
ln_test_06	clinical_test_0075	Macro	no	2	4	3	6	166191
ln_test_06	clinical_test_0075	Macro	yes	1	4	3	6	175027
ln_test_06	clinical_test_0076	Macro	no	1	3	11	0	158927
ln_test_06	clinical_test_0076	Macro	yes	2	3	11	0	127759
ln_test_06	clinical_test_0077	Macro	no	2	4	4	6	291132
ln_test_06	clinical_test_0077	Macro	yes	1	4	5	6	198609
ln_test_06	clinical_test_0078	Macro	no	2	4	6	8	223093
ln_test_06	clinical_test_0078	Macro	yes	1	4	7	6	225833
ln_test_06	clinical_test_0079	Macro	no	2	1	2	6	226206
ln_test_06	clinical_test_0079	Macro	yes	1	1	2	6	125062

## Sheet: throughput
phase	method	resolution	0	1	2	3	4	5	6	7	8	9	10	11	12	13	14	15	16	17	18	19	20	21	22	23	24	25	26	27	28	29	30	31	32	33	34	35	36	37	38	39	40	41	42	43	44	45	46
Training	Conventional	4688 × 4688 (1.25×)	29.1755	48.5125	38.1378	36.9637	21.9239	69.1619	39.0506	41.0258	37.5445	40.1582	40.9507	38.6806	40.1171	42.1162	40.4286	36.9171	42.3863	37.6804	36.9088	31.9802	44.3747	42.5868	41.222	28.4935	37.8399	34.5883	37.8066	31.8768	32.9894	34.2598	40.4716	38.7723	30.061	39.1377	39.9892	43.2532	39.1215	39.9633	37.8971	36.4571	40.3094	32.1121	35.0303	41.1562	40.0597	34.4087	44.4735
Training	Conventional	9375 × 9375 (2.5×)
Training	Conventional	18750 × 18750 (5×)
Training	Conventional	37500 × 37500 (10×)
Training	Conventional	75000 × 75000 (20×)
Training	Whole-slide training method	4688 × 4688 (1.25×)	58.1314	60.1152	38.4608	22.4886	22.1302	21.1592	23.7273	23.9258	23.6461	21.6564	18.8827	23.4983	22.7045	23.2301	22.316	23.1837	22.548	22.1255	23.1897	23.6551	23.4574	22.5595	23.6824	22.8085	22.1679	22.5475	22.4687	18.5812	22.7454	22.6602	23.6505	22.3483	23.5734	23.6135	21.6223	23.7599	22.9164	23.4534	23.0256	19.7042	23.779	24.2675	22.7028	23.4246	23.5049	22.598	18.3045
Training	Whole-slide training method	9375 × 9375 (2.5×)	4.38874	4.68517	4.90508	4.27845	5.00842	4.32945	4.54012	4.90497	4.0824	4.90186	4.89675	4.87226	4.99309	5.169	5.15814	4.94493	5.01846	5.08855	5.20113	4.88848	4.84234	4.55632	4.71077	4.59472	5.04994	4.66703	4.83807	4.48949	4.7394	4.82439	5.03121	4.44237	4.97144	4.49606	4.73764	5.07123	4.64186	4.72547	5.13575	4.84894	4.8771	4.54959	4.93105	4.88057	4.29977	4.63817	4.83438
Training	Whole-slide training method	18750 × 18750 (5×)	0.153479	0.152104	0.155334	0.150985	0.155035	0.15353	0.152738	0.153608	0.154302	0.151105	0.151899	0.153544	0.154167	0.153032	0.155603	0.155007	0.151011	0.152492	0.153741	0.15351	0.150398	0.151397	0.150506	0.15268	0.151093	0.153534	0.150424	0.153283	0.154293	0.150107	0.149517	0.153273	0.151558	0.148632	0.151301	0.154533	0.153915	0.152593	0.149303	0.151524	0.155762	0.153364	0.150419	0.150197	0.154436	0.150882	0.150776
Training	Whole-slide training method	37500 × 37500 (10×)
Training	Whole-slide training method	75000 × 75000 (20×)
Training	Streaming CNN	4688 × 4688 (1.25×)	21.6041	33.1159	23.194	22.3768	19.5513	22.4985	22.574	21.6686	22.7622	23.9197	23.6497	21.9813	23.3861	22.6602	21.1138	23.8711	22.172	21.153	21.5785	19.7825	22.2563	24.6943	24.5568	19.7977	23.5631	22.067	21.3379	19.8719	20.6841	19.2302	21.5074	22.5955	19.4163	22.2321	24.628	22.8345	22.4231	22.3171	21.7414	21.6639	22.9045	18.6756	21.4511	23.4863	26.0175	23.6627	22.6597
Training	Streaming CNN	9375 × 9375 (2.5×)	4.58014	9.952	5.99529	6.01577	4.54728	6.41102	5.26664	6.05432	5.9577	6.15842	6.464	6.27046	6.06358	6.6175	6.14726	5.24986	5.38476	5.82703	6.29854	5.46243	6.14326	5.84776	6.13047	5.04893	5.16148	5.87842	5.91122	4.95313	5.37856	5.50282	5.24661	5.23134	5.44602	5.96666	6.34774	6.23291	5.45864	6.5826	5.73201	6.18786	6.48883	5.63375	5.96257	5.86218	6.16537	5.85257	6.55848
Training	Streaming CNN	18750 × 18750 (5×)	2.26423	1.36445	1.29585	1.5597	0.891358	2.61484	1.58774	1.3718	1.31353	1.60273	1.4444	1.67241	1.56525	1.35559	1.58816	1.43888	1.65504	1.58687	1.5705	1.47941	1.53027	1.52407	1.38714	1.38003	1.36231	1.61198	1.43005	1.34108	1.56582	1.52582	1.44209	1.54105	1.51321	1.49769	1.33942	1.51058	1.38415	1.52155	1.45801	1.62164	1.38647	1.50096	1.64221	1.6422	1.59649	1.49193	1.47255
Training	Streaming CNN	37500 × 37500 (10×)	0.752687	0.357841	0.381337	0.404205	0.348917	0.40563	0.39023	0.410403	0.354051	0.404059	0.37869	0.376334	0.418726	0.374545	0.352932	0.396812	0.428597	0.403312	0.360247	0.360974	0.421408	0.373429	0.357284	0.376813	0.416002	0.43372	0.366978	0.336463	0.372741	0.400066	0.347064	0.395112	0.418634	0.350718	0.439421	0.388985	0.355356	0.362255	0.417278	0.418512	0.344095	0.364808	0.408547	0.361712	0.389458	0.360003	0.368975
Training	Streaming CNN	75000 × 75000 (20×)	0.0706885	0.203928	0.106005	0.0811821	0.0794402	0.0996508	0.0924143	0.0985501	0.0829533	0.0996627	0.0866777	0.0849557	0.0883096	0.0919604	0.101126	0.0626339	0.137368	0.0988535	0.100458	0.0632292	0.157694	0.102076	0.100805	0.0819783	0.08168	0.0834	0.101186	0.0942744	0.091173	0.0892068	0.0889539	0.0895791	0.0889868	0.0872822	0.0958977	0.0872846	0.0836612	0.0862616	0.0853993	0.0849415	0.0796045	0.0918456	0.0948092	0.0842219	0.101557	0.0867461	0.075746
Training	ESCNN w/o skipping mechanism	4688 × 4688 (1.25×)	46.1446	45.3206	45.5021	45.227	45.8653	46.8904	46.1764	46.5636	46.145	45.5058	46.8602	46.4042	46.0663	46.2811	46.4467	45.8387	46.8513	46.2902	45.8273	23.2963	45.9887	46.3317	47.1611	45.2384	45.3291	45.9093	46.5144	45.7309	45.9817	45.8437	46.6687	46.2069	46.3944	46.1276	45.8277	46.0099	45.3824	45.6681	46.0891	45.9926	44.9214	45.4584	45.5724	45.8488	46.0757	44.3695	45.3279
Training	ESCNN w/o skipping mechanism	9375 × 9375 (2.5×)	6.59084	13.0217	13.0305	13.1445	12.3619	13.2188	13.1959	13.4063	12.753	13.1086	13.1303	13.4402	13.3921	13.234	13.1208	13.4112	13.4204	13.1522	13.1037	12.5542	13.3029	13.2567	13.1138	6.17494	13.023	13.0163	13.3464	12.8056	12.7576	12.9642	13.1914	12.813	13.2033	13.1709	13.4317	13.0308	13.0632	13.3155	13.0915	12.8194	13.0983	12.0619	13.1006	13.0425	13.0428	13.2551	13.3336
Training	ESCNN w/o skipping mechanism	18750 × 18750 (5×)	1.73786	3.47687	3.51783	3.48459	3.36976	3.52207	3.52608	3.52035	3.47519	3.5225	3.43695	3.5075	3.52128	3.5101	3.5244	3.51619	3.52312	3.52284	3.517	3.43951	3.53726	3.5229	3.54331	3.4635	3.49352	3.51268	3.48119	3.4433	3.42241	3.44587	3.50329	3.45863	3.51709	3.51619	3.51944	3.51952	3.5146	3.53561	3.51358	3.51622	3.4727	3.4442	3.5755	3.49316	3.51136	3.5153	3.51396
Training	ESCNN w/o skipping mechanism	37500 × 37500 (10×)	0.846762	0.850966	0.852446	0.850903	0.828189	0.854709	0.851839	0.849198	0.844954	0.854583	0.853393	0.854592	0.849244	0.855441	0.852191	0.851183	0.854069	0.854937	0.851402	0.842243	0.854057	0.855184	0.854545	0.837975	0.853491	0.847666	0.850288	0.842449	0.843723	0.845757	0.853599	0.846448	0.853698	0.851722	0.855245	0.85075	0.85579	0.856582	0.855452	0.85146	0.848228	0.834614	0.854721	0.850489	0.853542	0.851665	0.855586
Training	ESCNN w/o skipping mechanism	75000 × 75000 (20×)	0.214569	0.215185	0.215528	0.214964	0.211153	0.215531	0.215225	0.215411	0.214119	0.215303	0.215392	0.215608	0.214932	0.215482	0.215324	0.215288	0.215373	0.215347	0.215311	0.106769	0.215803	0.215561	0.215545	0.212333	0.215204	0.214745	0.215143	0.213762	0.213732	0.214419	0.215501	0.214696	0.215611	0.215208	0.215662	0.215026	0.21583	0.215334	0.215829	0.21518	0.214417	0.212469	0.215276	0.215022	0.215635	0.215386	0.215818
Training	ESCNN	4688 × 4688 (1.25×)	46.3537	46.5528	45.3391	45.1659	22.9733	46.2674	46.424	46.3425	45.3051	46.6504	45.9273	45.9179	45.8473	45.1664	46.2649	45.1922	46.4526	45.9148	45.0412	22.8072	46.1369	45.9183	45.4338	44.8665	44.7965	45.0202	45.9343	45.4187	45.3467	45.6011	46.3805	46.5257	46.2232	45.7786	45.3409	46.7225	46.4892	45.6514	44.7152	44.7544	45.6288	44.6129	44.7211	45.5494	45.1495	45.5073	44.1605
Training	ESCNN	9375 × 9375 (2.5×)	24.4923	28.1302	27.5039	25.3577	9.11659	27.7335	26.1485	26.5097	23.9683	28.4287	26.7283	27.7345	26.1938	27.3595	28.7587	28.3579	27.6483	27.9371	27.4614	19.8589	28.7329	26.477	28.2943	19.0378	26.2556	26.5939	27.0795	23.7288	20.796	21.4252	26.5387	23.5785	26.243	28.9663	27.8292	28.0641	27.9948	26.3538	28.1882	28.7459	23.1484	17.9933	28.0441	28.3523	28.6113	27.8859	28.4515
Training	ESCNN	18750 × 18750 (5×)	8.99996	9.72433	10.6201	9.94607	7.13474	10.2597	10.7519	9.59901	8.89627	10.3989	10.5435	11.0009	9.89336	10.8596	10.9731	11.0011	11.0199	10.9306	9.9026	7.69118	10.9316	11.0116	10.7323	7.75968	10.9178	10.8252	11.3463	8.2218	8.65319	8.53239	10.8548	9.05427	10.8963	10.8387	11.446	10.9427	10.9919	10.838	10.9617	10.7324	8.97501	7.53427	10.8906	9.74924	10.9713	10.7479	11.1186
Training	ESCNN	37500 × 37500 (10×)	3.31185	3.42781	1.76875	3.23709	2.26742	3.14842	3.31769	3.1597	3.10833	3.47091	3.29243	3.26537	3.27042	3.54804	3.54521	3.44912	3.49879	3.46728	3.43954	2.77814	3.39252	3.42602	3.41802	1.3761	3.48863	3.05981	3.20466	2.73204	2.95703	2.78536	3.37416	3.20111	3.1884	3.1272	3.52169	3.12518	3.3702	3.52374	3.42635	3.45009	3.08393	2.66226	3.2184	3.16584	3.5095	3.25645	3.44311
Training	ESCNN	75000 × 75000 (20×)	0.82057	0.89194	0.916478	0.813774	0.669414	0.97316	0.951198	0.880368	0.822574	0.989421	0.934191	0.897609	0.990117	0.957827	0.889918	1.14029	0.8827	0.837482	1.0807	0.705011	1.04606	0.781246	1.00591	0.887389	0.99194	0.905127	0.918257	0.794108	0.776251	0.78241	0.964919	0.770947	0.833756	1.04149	0.900259	0.964801	0.960245	0.99851	0.975845	0.866348	0.914195	0.722262	0.983175	0.888742	0.972641	0.906535	0.702678
Inference	Conventional	4688 × 4688 (1.25×)	179.902	223.752	144.579	225.44	121.504	219.208	176.664	139.966	226.594	188.381	151.572	156.644	199.119	190.052	215.91	226.267	104.087	207.683	74.2314	121.318	226.342	127.931	154.58	173.419	216.923	121.406	106.432	135.164	102.226	141.322	226.95	76.11	134.17	226.347	226.598	137.295	109.231	89.4685	161.389	120.387	141.749	211.949	155.142	145.093	108.729	170.726	167.572
Inference	Conventional	9375 × 9375 (2.5×)	57.8039	56.8114	56.3676	56.6315	56.8364	56.8286	56.8812	56.9686	56.6385	56.3404	56.7244	56.4542	56.534	56.7358	56.8296	56.8482	56.896	56.7839	37.3855	56.7879	56.7082	56.7442	56.8427	56.9491	56.6869	56.9382	56.7104	57.5329	50.2646	57.5081	57.7498	35.2531	57.6975	57.6479	57.8199	57.5502	57.4286	48.4659	57.5685	57.53	57.749	57.6269	57.7916	57.8057	57.7403	57.8316	57.5723
Inference	Conventional	18750 × 18750 (5×)
Inference	Conventional	37500 × 37500 (10×)
Inference	Conventional	75000 × 75000 (20×)
Inference	Whole-slide training method	4688 × 4688 (1.25×)	129.69	130.343	132.024	133.068	131.636	131.186	130.808	130.909	132.386	131.643	131.508	131.326	131.628	131.197	130.812	131.755	130.408	131.102	130.407	130.952	130.562	130.367	132.075	132.012	131.381	130.586	129.91	130.512	132.431	129.934	127.552	114.998	131.309	129.971	131.567	131.048	130.903	129.485	130.251	131.134	129.937	130.206	131.045	130.312	129.717	129.91	131.4
Inference	Whole-slide training method	9375 × 9375 (2.5×)	13.1466	32.7224	32.6103	32.6924	32.8053	32.6826	32.7353	32.8063	32.721	32.7221	32.7964	32.7669	32.76	32.7382	32.7276	32.7444	32.78	32.7787	32.612	32.6773	32.7023	32.7159	32.7644	32.6057	32.5486	32.5955	32.5827	32.5706	32.6603	32.574	32.6448	32.6607	32.5861	32.5715	32.4149	32.5589	32.5524	32.5719	32.7429	32.7218	32.6907	32.6798	32.7179	32.5475	32.577	32.6927	32.6095
Inference	Whole-slide training method	18750 × 18750 (5×)	0.153479	0.152104	0.155334	0.150985	0.155035	0.15353	0.152738	0.153608	0.154302	0.151105	0.151899	0.153544	0.154167	0.153032	0.155603	0.155007	0.151011	0.152492	0.153741	0.15351	0.150398	0.151397	0.150506	0.15268	0.151093	0.153534	0.150424	0.153283	0.154293	0.150107	0.149517	0.153273	0.151558	0.148632	0.151301	0.154533	0.153915	0.152593	0.149303	0.151524	0.155762	0.153364	0.150419	0.150197	0.154436	0.150882	0.150776
Inference	Whole-slide training method	37500 × 37500 (10×)
Inference	Whole-slide training method	75000 × 75000 (20×)
Inference	Streaming CNN	4688 × 4688 (1.25×)	186.502	175.855	148.255	213.993	128.1	216.191	213.91	145.116	214.343	191.941	145.618	166.272	181.404	157.293	213.398	215.009	134.756	212.66	74.2607	117.718	214.942	166.836	146.153	169.211	201.683	164.682	129.701	112.39	92.9327	214.846	206.975	97.2032	192.704	145.319	175.95	99.2078	115.976	84.1541	90.4546	187.299	207.109	213.104	159.916	181.04	138.666	161.943	169.026
Inference	Streaming CNN	9375 × 9375 (2.5×)	52.3707	52.6204	52.4193	52.5837	52.2877	52.3944	52.4353	52.4941	52.3661	52.6323	52.4899	52.5921	52.3053	52.3664	52.596	52.5103	52.665	52.7086	34.0727	52.3896	52.4234	52.6083	52.4571	52.5897	52.3948	52.6712	52.5526	52.7468	52.7444	52.9147	53.6733	33.1893	53.8636	53.7979	53.6891	53.7314	53.6175	43.2499	53.6284	53.7411	53.7649	53.9572	53.8445	53.8396	53.9509	53.7493	53.7607
Inference	Streaming CNN	18750 × 18750 (5×)	13.595	13.6375	13.6172	13.6159	13.6049	13.6449	13.6125	13.6647	13.6122	13.6407	13.6216	13.6439	13.6162	13.6523	13.6151	13.6161	13.6151	13.6622	13.6277	13.6687	13.633	13.6719	13.6376	13.6617	13.6357	13.6584	13.6221	13.66	13.6362	13.6763	13.3198	10.7691	13.3843	13.4038	13.3847	13.3943	13.3801	13.3954	13.3831	13.3954	13.3919	13.4005	13.3876	13.388	13.3797	13.3964	13.3866
Inference	Streaming CNN	37500 × 37500 (10×)	3.3406	3.34906	3.34042	3.3453	3.34214	3.34648	3.34021	3.3466	3.34013	3.34752	3.34084	3.34778	3.34413	3.34904	3.34375	3.35005	3.344	3.34943	3.34327	3.35058	3.34362	3.34974	3.3434	3.35002	3.34362	3.34931	3.34151	3.34913	3.3428	3.3495	3.34097	3.34808	3.34158	3.34841	3.34233	3.3496	3.34311	3.35018	3.34413	3.34492	3.34085	3.34951	3.34183	3.35024	3.34355	3.35045	3.34438
Inference	Streaming CNN	75000 × 75000 (20×)	0.833146	0.834995	0.833719	0.834629	0.832779	0.834215	0.83242	0.83447	0.813332	0.815006	0.83387	0.814305	0.813796	0.814335	0.814136	0.829799	0.814784	0.814639	0.833408	0.833751	0.832846	0.834597	0.813516	0.814867	0.833556	0.834103	0.832673	0.833256	0.832794	0.834408	0.813095	0.814774	0.814707	0.814848	0.814532	0.814837	0.814248	0.814661	0.814566	0.814512	0.814689	0.814492	0.814386	0.814502	0.814788	0.814407	0.833634
Inference	ESCNN w/o skipping mechanism	4688 × 4688 (1.25×)	188.45	215.45	149.312	213.797	213.596	213.608	195.953	135.106	213.028	185.538	151.016	206.012	199.073	192.959	205.533	205.61	131.504	206.975	72.6962	127.086	206.156	198.149	206.533	172.167	208.823	207.44	138.432	131.788	108.187	207.617	207.601	102.079	206.977	206.368	207.75	147.054	138.463	108.251	161.703	126.603	206.903	206.775	175.219	206.562	109.867	200.78	174.173
Inference	ESCNN w/o skipping mechanism	9375 × 9375 (2.5×)	53.6691	53.9284	53.8833	54.0238	53.8146	53.9836	53.8649	53.9662	53.8582	53.9618	53.8749	53.9923	53.8211	54.0145	53.799	53.902	53.8635	53.2782	43.1409	52.2508	51.5934	51.7991	51.4048	51.856	51.4937	52.087	51.716	51.9602	51.7643	51.9488	51.8061	35.9287	51.8003	51.9005	51.8209	52.1521	51.9256	44.506	51.8703	52.1941	51.9355	52.2351	51.9032	52.1857	51.9556	52.2326	51.9696
Inference	ESCNN w/o skipping mechanism	18750 × 18750 (5×)	13.3861	13.4252	13.4013	13.4136	13.3977	13.4478	13.826	13.8635	13.8001	13.8227	13.7877	13.8307	13.7635	13.8167	13.3838	13.3746	13.397	13.4109	13.3966	13.4245	13.7569	13.8446	13.7672	13.8036	13.7509	13.8015	13.7538	13.8187	13.7547	13.7952	13.7774	10.3394	13.3358	13.3848	13.4109	13.3946	13.4278	13.4025	13.427	13.418	13.432	13.4121	13.4324	13.4153	13.4277	13.749	13.4329
Inference	ESCNN w/o skipping mechanism	37500 × 37500 (10×)	3.32103	3.32098	3.33294	3.32291	3.33209	3.32217	3.33264	3.32166	3.33258	3.32139	3.33385	3.32094	3.33257	3.32038	3.33218	3.32037	3.33157	3.32026	3.31112	3.21578	3.32654	3.31768	3.31663	3.32895	3.31741	3.32737	3.31715	3.32854	3.31867	3.33238	3.32118	3.33198	3.32214	3.33237	3.32167	3.33242	3.22248	3.22771	3.21441	3.2249	3.21281	3.28676	3.31523	3.32571	3.31834	3.32941	3.31655
Inference	ESCNN w/o skipping mechanism	75000 × 75000 (20×)	0.832764	0.835107	0.834828	0.83498	0.834972	0.835062	0.83423	0.808819	0.827827	0.805907	0.808478	0.805765	0.825884	0.805981	0.813455	0.806059	0.808698	0.805899	0.808437	0.807048	0.809189	0.806332	0.808749	0.806208	0.80914	0.806224	0.808871	0.806389	0.808992	0.806303	0.809074	0.806071	0.808594	0.806156	0.808916	0.80654	0.818519	0.805813	0.808438	0.805963	0.80893	0.806668	0.809245	0.806479	0.809592	0.831105	0.80854
Inference	ESCNN	4688 × 4688 (1.25×)	187.286	206.689	149.296	206.842	160.19	207.563	210.021	139.562	206.69	198.673	152.197	207.605	203.482	207.711	209.981	208.157	169.615	207.289	70.7328	207.499	211.227	201.633	210.146	174.753	201.183	134.962	136.89	128.842	116.642	161.419	210.111	104.973	176.234	207.931	211.253	132.508	180.664	110.231	161.712	124.378	207.539	210.914	160.571	181.649	142.138	209.656	172.247
Inference	ESCNN	9375 × 9375 (2.5×)	98.12	116.415	98.6693	116.02	79.6298	116.674	115.598	52.9214	115.868	89.8059	61.1267	64.8193	116.241	104.94	102.777	117.165	69.8781	117.431	31.1012	105.578	116.667	88.528	107.002	92.7164	115.866	73.1575	89.1904	75.2449	47.1688	115.286	114.808	29.0801	100.021	117.181	94.9048	74.5996	76.6889	39.0459	115.729	50.6772	116.473	116.679	114.4	73.972	65.0774	108.429	87.7985
Inference	ESCNN	18750 × 18750 (5×)	35.0194	40.6192	39.0629	40.7798	40.8082	40.6366	44.723	23.1121	43.858	27.8741	46.5428	24.9794	40.4575	40.5666	40.9276	40.7955	37.256	40.5075	18.8521	38.9704	41.1355	32.8163	44.7486	31.5669	40.272	32.8504	32.4069	43.0052	17.7635	40.5508	40.8701	9.6981	37.0527	40.9046	32.5162	30.7041	42.6468	13.6954	40.2375	24.2184	40.9176	39.6957	43.3314	26.7145	31.0521	40.5766	31.4626
Inference	ESCNN	37500 × 37500 (10×)	10.4397	15.0208	12.2609	14.5949	12.3338	14.6884	14.4574	7.81819	11.939	12.7321	13.0062	9.78164	11.895	15.1656	12.232	12.8954	11.2459	12.6827	7.93961	14.4929	12.5423	12.0943	12.8911	12.3458	12.0733	11.1235	14.735	13.5636	9.01087	13.2554	13.6496	5.95833	14.0903	13.6416	11.1805	9.02605	13.6438	7.75356	14.4994	10.8242	14.0241	13.6415	13.4618	9.47817	9.94214	13.894	10.2726
Inference	ESCNN	75000 × 75000 (20×)	3.49229	3.54301	4.20876	3.46459	3.67005	3.94996	3.84465	3.02759	3.11789	4.00876	3.74219	3.22955	3.74165	3.88282	3.62912	3.69068	3.43177	3.94606	2.25113	3.75126	3.56434	3.45092	3.7808	3.47696	3.39557	3.1453	4.25814	3.6504	2.56771	3.31383	4.22916	1.8678	3.6264	3.76634	3.26931	3.99409	3.19587	2.17985	3.91398	3.23397	3.93701	3.4555	3.64987	3.21849	3.7123	3.71024	3.42189
[truncated: 53 more columns]

## Sheet: memory
phase	method	resolution	0	1	2	3	4	5	6	7	8	9	10	11	12	13	14	15	16	17	18	19	20	21	22	23	24	25	26	27	28	29	30	31	32	33	34	35	36	37	38	39	40	41	42	43	44	45	46
Training	Conventional	4688 × 4688 (1.25×)	19.0657	19.0657	19.0657	19.0657	19.0657	19.0657	19.0657	19.0657	19.0657	19.0657	19.0657	19.0657	19.0657	19.0657	19.0657	19.0657	19.0657	19.0657	19.0657	19.0657	19.0657	19.0657	19.0657	19.0657	19.0657	19.0657	19.0657	19.0657	19.0657	19.0657	19.0657	19.0657	19.0657	19.0657	19.0657	19.0657	19.0657	19.0657	19.0657	19.0657	19.0657	19.0657	19.0657	19.0657	19.0657	19.0657	19.0657
Training	Conventional	9375 × 9375 (2.5×)
Training	Conventional	18750 × 18750 (5×)
Training	Conventional	37500 × 37500 (10×)
Training	Conventional	75000 × 75000 (20×)
Training	Whole-slide training method	4688 × 4688 (1.25×)	82.6591
Training	Whole-slide training method	9375 × 9375 (2.5×)	191.139
Training	Whole-slide training method	18750 × 18750 (5×)	618.939
Training	Whole-slide training method	37500 × 37500 (10×)
Training	Whole-slide training method	75000 × 75000 (20×)
Training	Streaming CNN	4688 × 4688 (1.25×)	8.52537	8.52537	8.52537	8.52537	8.52482	8.52733	8.52537	8.59678	8.52733	8.52592	8.52733	8.52733	8.59764	8.52537	8.52537	8.52537	8.52733	8.52537	8.52592	8.52537	8.52592	8.52684	8.52733	8.52537	8.52733	8.52537	8.52647	8.52733	8.52537	8.52537	8.52592	8.52537	8.52537	8.52537	8.52537	8.52592	8.52537	8.52733	8.52537	8.52537	8.52537	8.52592	8.52537	8.52537	8.52537	8.52537	8.52733
Training	Streaming CNN	9375 × 9375 (2.5×)	8.6588	8.6588	8.66829	8.56282	8.65004	8.6588	8.6595	8.6588	8.6588	8.56282	8.6588	8.6588	8.56282	8.6588	8.6588	8.65004	8.6588	8.66829	8.66829	8.6588	8.6588	8.56282	8.6588	8.6588	8.6588	8.6588	8.6588	8.56282	8.56282	8.56184	8.56379	8.6595	8.6588	8.6588	8.56282	8.56379	8.6588	8.6588	8.56379	8.6595	8.6588	8.56282	8.56184	8.56282	8.6588	8.6588	8.56184
Training	Streaming CNN	18750 × 18750 (5×)	8.65905	8.66003	8.6604	8.66072	8.67021	8.65905	8.66018	8.66854	8.65905	8.66854	8.65905	8.65905	8.65905	8.66018	8.66003	8.65905	8.65905	8.65905	8.65905	8.66003	8.66854	8.67021	8.65856	8.66018	8.66854	8.66854	8.65905	8.65905	8.66854	8.66072	8.65905	8.66018	8.65905	8.65975	8.66854	8.66854	8.66854	8.65985	8.56307	8.65807	8.66854	8.66854	8.65957	8.65975	8.65807	8.65905	8.65905
Training	Streaming CNN	37500 × 37500 (10×)	8.66038	8.66038	8.67057	8.66988	8.66988	8.66038	8.66987	8.66987	8.66987	8.66987	8.66987	8.66988	8.66988	8.66987	8.66987	8.66987	8.66987	8.66054	8.66987	8.66987	8.66988	8.66108	8.66038	8.6689	8.66108	8.6689	8.6689	8.66038	8.66108	8.66987	8.66987	8.66988	8.66038	8.66987	8.66988	8.66988	8.66987	8.66988	8.66987	8.67057	8.66108	8.66108	8.66108	8.66988	8.66987	8.66988	8.66987
Training	Streaming CNN	75000 × 75000 (20×)	8.6728	8.68968	8.6728	8.6728	8.6728	8.66408	8.6728	8.66331	8.66331	8.66408	8.6728	8.66408	8.67286	8.6728	8.6728	8.6728	8.68968	8.66331	8.6728	8.68092	8.66401	8.66331	8.66331	8.66408	8.66331	8.66401	8.6728	8.66331	8.66331	8.66408	8.66331	8.66401	8.66331	8.66401	8.66331	8.6728	8.6728	8.6728	8.66331	8.66408	8.66331	8.66401	8.66408	8.6728	8.66408	8.66331	8.66408
Training	ESCNN w/o skipping mechanism	4688 × 4688 (1.25×)	8.45213	8.45213	8.45213	8.45213	8.45213	8.45213	8.45213	8.45213	8.45213	8.45213	8.45213	8.45213	8.45213	8.45213	8.45213	8.45213	8.45213	8.45213	8.45213	8.45213	8.45213	8.45213	8.45213	8.45213	8.45213	8.45213	8.45213	8.45213	8.45213	8.45213	8.45213	8.45213	8.45213	8.45213	8.45213	8.45213	8.45213	8.45213	8.45213	8.45213	8.45213	8.45213	8.45213	8.45213	8.45213	8.45213	8.45213
Training	ESCNN w/o skipping mechanism	9375 × 9375 (2.5×)	8.52079	8.45662	8.45662	8.45662	8.45662	8.45662	8.45662	8.45662	8.45662	8.45662	8.45662	8.45662	8.45662	8.45662	8.45662	8.45662	8.45662	8.45662	8.45662	8.45662	8.45662	8.45662	8.45662	8.55737	8.45662	8.45662	8.45662	8.45662	8.45662	8.45662	8.45662	8.46918	8.52088	8.45662	8.45662	8.45662	8.50581	8.45662	8.4829	8.45662	8.45662	8.46918	8.45662	8.66867	8.66872	8.45662	8.66867
Training	ESCNN w/o skipping mechanism	18750 × 18750 (5×)	8.45662	8.45662	8.58452	8.76142	8.55853	8.61178	8.54993	8.57195	8.45662	8.5752	8.45662	8.558	8.72028	8.45662	8.60951	8.55034	8.75257	8.59567	8.72033	8.572	8.48555	8.72033	8.45662	8.72028	8.45662	8.60733	8.45662	8.55034	8.5502	8.55651	8.68512	8.48555	8.72038	8.55103	8.55566	8.60956	8.72033	8.45662	8.59046	8.572	8.45662	8.55809	8.45662	8.45662	8.55103	8.72033	8.60947
Training	ESCNN w/o skipping mechanism	37500 × 37500 (10×)	8.77437	8.75627	8.75622	8.77437	8.72398	8.45796	8.67703	8.77437	8.75617	8.64469	8.72393	8.67698	8.75622	8.67703	8.75617	8.76488	8.72398	8.65735	8.75622	8.49729	8.76488	8.76488	8.72393	8.77437	8.57648	8.49729	8.77437	8.76488	8.75612	8.77437	8.64196	8.45796	8.77437	8.77437	8.72393	8.67703	8.76498	8.72388	8.75687	8.75622	8.75627	8.77437	8.64488	8.77437	8.76488	8.76488	8.77437
Training	ESCNN w/o skipping mechanism	75000 × 75000 (20×)	8.77653	8.77653	8.77653	8.77653	8.77653	8.77653	8.76703	8.77663	8.77653	8.77653	8.77653	8.76703	8.75838	8.77653	8.77653	8.77653	8.77653	8.77653	8.76713	8.76714	8.77653	8.76703	8.77653	8.77653	8.77653	8.76703	8.75828	8.77653	8.77653	8.77653	8.75842	8.75828	8.77653	8.77653	8.77653	8.77653	8.76714	8.76703	8.76703	8.77653	8.77653	8.77653	8.76703	8.77653	8.77653	8.77653	8.77653
Training	ESCNN	4688 × 4688 (1.25×)	8.45506	8.45506	8.45506	8.45506	8.45506	8.45506	8.45506	8.45506	8.45506	8.45506	8.45506	8.45506	8.45506	8.45506	8.45506	8.45506	8.45506	8.45506	8.45506	8.45506	8.45506	8.45506	8.45506	8.45506	8.45506	8.45506	8.45506	8.45506	8.45506	8.45506	8.45506	8.45506	8.45506	8.45506	8.45506	8.45506	8.45506	8.45506	8.45506	8.45506	8.45506	8.45506	8.45506	8.45506	8.45506	8.45506	8.45506
Training	ESCNN	9375 × 9375 (2.5×)	8.45564	8.45564	8.45564	8.45564	8.45564	8.45564	8.45564	8.45564	8.45564	8.45564	8.45564	8.45564	8.45564	8.45564	8.45564	8.45564	8.45564	8.45564	8.45564	8.45564	8.45564	8.45564	8.45564	8.45564	8.45564	8.45564	8.45564	8.45564	8.45564	8.45564	8.45564	8.45564	8.45564	8.45564	8.45564	8.45564	8.45564	8.45564	8.45564	8.45564	8.45564	8.45564	8.45564	8.45564	8.45564	8.45564	8.45564
Training	ESCNN	18750 × 18750 (5×)	8.56225	8.4554	8.4554	8.4554	8.4554	8.4554	8.4554	8.4554	8.4554	8.4554	8.4554	8.4554	8.4554	8.4554	8.4554	8.55542	8.4554	8.4554	8.4554	8.4554	8.4554	8.4554	8.47407	8.4554	8.4554	8.4554	8.4554	8.4554	8.4554	8.4554	8.4554	8.4554	8.4554	8.4554	8.4554	8.55323	8.4554	8.4554	8.4554	8.4554	8.4554	8.60477	8.4554	8.4554	8.4554	8.60473	8.4554
Training	ESCNN	37500 × 37500 (10×)	8.7746	8.56366	8.77534	8.56367	8.45894	8.45894	8.72391	8.51694	8.77534	8.7746	8.57676	8.45894	8.6421	8.77461	8.77534	8.77534	8.7746	8.7746	8.5644	8.7746	8.77534	8.77534	8.77461	8.56366	8.5644	8.45894	8.4582	8.45894	8.7746	8.45795	8.4582	8.5644	8.45894	8.45894	8.56366	8.45894	8.4884	8.56367	8.56366	8.77461	8.5567	8.56366	8.45894	8.45894	8.77461	8.4582	8.56366
Training	ESCNN	75000 × 75000 (20×)	8.77876	8.77876	8.77876	8.46235	8.77876	8.56782	8.77876	8.56782	8.77886	8.56782	8.77876	8.56782	8.77876	8.56782	8.56782	8.56782	8.56782	8.56782	8.77876	8.46235	8.77876	8.77876	8.77876	8.77876	8.56782	8.77876	8.56782	8.77876	8.77876	8.46235	8.77876	8.46235	8.77876	8.77886	8.56782	8.77876	8.56782	8.77876	8.56782	8.77876	8.56782	8.77876	8.77876	8.56782	8.56782	8.56782	8.46235
Inference	Conventional	4688 × 4688 (1.25×)	2.96108	2.96108	2.96108	2.96108	2.96108	2.96108	2.96108	2.96108	2.96108	2.96108	2.96108	2.96108	2.96108	2.96108	2.96108	2.96108	2.96108	2.96108	2.96108	2.96108	2.96108	2.96108	2.96108	2.96108	2.96108	2.96108	2.96108	2.96108	2.96108	2.96108	2.96108	2.96108	2.96108	2.96108	2.96108	2.96108	2.96108	2.96108	2.96108	2.96108	2.96108	2.96108	2.96108	2.96108	2.96108	2.96108	2.96108
Inference	Conventional	9375 × 9375 (2.5×)	10.495	10.495	10.495	10.495	10.495	10.495	10.495	10.495	10.495	10.495	10.495	10.495	10.495	10.495	10.495	10.495	10.495	10.495	10.495	10.495	10.495	10.495	10.495	10.495	10.495	10.495	10.495	10.495	10.495	10.495	10.495	10.495	10.495	10.495	10.495	10.495	10.495	10.495	10.495	10.495	10.495	10.495	10.495	10.495	10.495	10.495	10.495
Inference	Conventional	18750 × 18750 (5×)
Inference	Conventional	37500 × 37500 (10×)
Inference	Conventional	75000 × 75000 (20×)
Inference	Whole-slide training method	4688 × 4688 (1.25×)	50.0514
Inference	Whole-slide training method	9375 × 9375 (2.5×)	67.2167
Inference	Whole-slide training method	18750 × 18750 (5×)	123.304
Inference	Whole-slide training method	37500 × 37500 (10×)
Inference	Whole-slide training method	75000 × 75000 (20×)
Inference	Streaming CNN	4688 × 4688 (1.25×)	1.46709	1.46709	1.46709	1.46709	1.46709	1.46709	1.46709	1.46709	1.46709	1.46709	1.46709	1.46709	1.46709	1.46709	1.46709	1.46709	1.46709	1.46709	1.46709	1.46709	1.46709	1.46709	1.46709	1.46709	1.46709	1.46709	1.46709	1.46709	1.46709	1.46709	1.46709	1.46709	1.46709	1.46709	1.46709	1.46709	1.46709	1.46709	1.46709	1.46709	1.46709	1.46709	1.46709	1.46709	1.46709	1.46709	1.46709
Inference	Streaming CNN	9375 × 9375 (2.5×)	1.55265	1.56612	1.55265	1.55265	1.55262	1.55265	1.55265	1.55262	1.55265	1.55262	1.55265	1.55262	1.55262	1.55265	1.47581	1.55265	1.55262	1.55262	1.55262	1.55265	1.55265	1.55262	1.55265	1.55262	1.55265	1.55265	1.55259	1.55266	1.55265	1.55265	1.55262	1.55265	1.55265	1.55265	1.55265	1.55265	1.55265	1.55265	1.55265	1.55265	1.55265	1.55262	1.55265	1.55259	1.55262	1.55262	1.55262
Inference	Streaming CNN	18750 × 18750 (5×)	1.47605	1.47605	1.47605	1.47605	1.47605	1.47605	1.47605	1.47605	1.47605	1.47605	1.47605	1.47605	1.47605	1.47605	1.47605	1.47605	1.47605	1.47605	1.47605	1.47605	1.47605	1.47605	1.47605	1.47605	1.47605	1.47605	1.47605	1.47605	1.47605	1.47605	1.47605	1.47605	1.47605	1.47605	1.47605	1.47605	1.47605	1.47605	1.47605	1.47605	1.47605	1.47605	1.47605	1.47605	1.47605	1.47605	1.47605
Inference	Streaming CNN	37500 × 37500 (10×)	1.50883	1.50998	1.50356	1.50322	1.50356	1.50356	1.50333	1.50986	1.50849	1.50356	1.50333	1.50299	1.50849	1.50356	1.50861	1.50322	1.50872	1.50872	1.50356	1.50356	1.50299	1.50356	1.50861	1.50849	1.50356	1.50345	1.50299	1.50253	1.50322	1.50333	1.50322	1.50998	1.50964	1.50356	1.50356	1.50333	1.50299	1.50849	1.50333	1.50333	1.50322	1.50299	1.50253	1.50356	1.50872	1.50253	1.50356
Inference	Streaming CNN	75000 × 75000 (20×)	1.55928	1.55928	1.5595	1.5595	1.5595	1.55928	1.5595	1.5595	1.5595	1.55839	1.5595	1.5595	1.5595	1.5595	1.5595	1.5595	1.5595	1.5595	1.5595	1.55906	1.5595	1.55928	1.55906	1.55928	1.55928	1.55906	1.56819	1.55928	1.5595	1.55928	1.55906	1.5595	1.5595	1.57217	1.5595	1.56708	1.5595	1.5704	1.55884	1.5595	1.5595	1.57217	1.5595	1.5595	1.5595	1.5595	1.5595
Inference	ESCNN w/o skipping mechanism	4688 × 4688 (1.25×)	1.46514	1.46514	1.46514	1.46514	1.46514	1.46514	1.46514	1.46514	1.46514	1.46514	1.46514	1.46514	1.46514	1.46514	1.46514	1.46514	1.46514	1.46514	1.46514	1.46514	1.46514	1.46514	1.46514	1.46514	1.46514	1.46514	1.46514	1.46514	1.46514	1.46514	1.46514	1.46514	1.46514	1.46514	1.46514	1.46514	1.46514	1.46514	1.46514	1.46514	1.46514	1.46514	1.46514	1.46514	1.46514	1.46514	1.46514
Inference	ESCNN w/o skipping mechanism	9375 × 9375 (2.5×)	1.55259	1.55265	1.47581	1.55265	1.55265	1.55265	1.55265	1.55262	1.55266	1.55259	1.55265	1.55259	1.55262	1.55265	1.55259	1.55265	1.55262	1.55265	1.55265	1.55265	1.55265	1.55265	1.55262	1.55265	1.55265	1.55265	1.55262	1.55265	1.56555	1.55259	1.55265	1.55265	1.55266	1.55262	1.55262	1.55265	1.55265	1.55265	1.55259	1.55265	1.56549	1.55265	1.55265	1.55265	1.55265	1.55265	1.55265
Inference	ESCNN w/o skipping mechanism	18750 × 18750 (5×)	1.47604	1.47604	1.47604	1.47604	1.47604	1.47604	1.47604	1.47604	1.47604	1.47604	1.47604	1.47604	1.47604	1.47604	1.47604	1.47604	1.47604	1.47604	1.47604	1.47604	1.47604	1.47604	1.47604	1.47604	1.47604	1.47604	1.47604	1.47604	1.47604	1.47604	1.47604	1.47604	1.47604	1.47604	1.47604	1.47604	1.47604	1.47604	1.47604	1.47604	1.47604	1.47604	1.47604	1.47604	1.47604	1.47604	1.47604
Inference	ESCNN w/o skipping mechanism	37500 × 37500 (10×)	1.50342	1.50331	1.50952	1.50331	1.50342	1.50331	1.50342	1.50849	1.50918	1.50331	1.50986	1.50342	1.50342	1.50331	1.50906	1.50918	1.50952	1.50331	1.50342	1.50342	1.50342	1.50342	1.50342	1.50342	1.50331	1.50331	1.50331	1.50319	1.50849	1.50331	1.50342	1.50342	1.50342	1.50331	1.50331	1.50331	1.50986	1.50342	1.50331	1.50342	1.50342	1.50342	1.50342	1.50342	1.50342	1.50342	1.50331
Inference	ESCNN w/o skipping mechanism	75000 × 75000 (20×)	1.55901	1.55879	1.55879	1.55879	1.55901	1.55901	1.55879	1.56947	1.55901	1.55901	1.55879	1.55901	1.55879	1.57168	1.57212	1.56881	1.56681	1.57168	1.55879	1.5708	1.55901	1.55857	1.55879	1.55879	1.56969	1.56704	1.55879	1.56726	1.55901	1.55901	1.55901	1.55901	1.55879	1.55835	1.55901	1.55901	1.56659	1.56925	1.56903	1.55901	1.55879	1.56969	1.57013	1.55857	1.56748	1.55901	1.5708
Inference	ESCNN	4688 × 4688 (1.25×)	1.46611	1.46611	1.46611	1.46611	1.46611	1.46611	1.46611	1.46611	1.46611	1.46611	1.46611	1.46611	1.46611	1.46611	1.46611	1.46611	1.46611	1.46611	1.46611	1.46611	1.46611	1.46611	1.46611	1.46611	1.46611	1.46611	1.46611	1.46611	1.46611	1.46611	1.46611	1.46611	1.46611	1.46611	1.46611	1.46611	1.46611	1.46611	1.46611	1.46611	1.46611	1.46611	1.46611	1.46611	1.46611	1.46611	1.46611
Inference	ESCNN	9375 × 9375 (2.5×)	1.58149	1.58149	1.58149	1.58149	1.58149	1.58149	1.58149	1.65834	1.58149	1.58152	1.58149	1.58152	1.58149	1.58149	1.58149	1.58149	1.58149	1.58149	1.58152	1.58149	1.58149	1.58152	1.58149	1.58149	1.58149	1.58149	1.58149	1.58149	1.58152	1.58149	1.58149	1.58152	1.58149	1.58149	1.58149	1.67124	1.58149	1.58152	1.58149	1.58152	1.58149	1.58149	1.58149	1.58152	1.58149	1.58149	1.58149
Inference	ESCNN	18750 × 18750 (5×)	1.61509	1.61509	1.61509	1.61509	1.61509	1.61509	1.61509	1.61514	1.61509	1.61514	1.61509	1.61514	1.61509	1.61509	1.61509	1.61509	1.61509	1.61509	1.61515	1.61509	1.61509	1.61514	1.61509	1.61509	1.61509	1.61509	1.61509	1.61509	1.61515	1.61509	1.61509	1.61515	1.61509	1.61509	1.61509	1.61509	1.61509	1.61515	1.61509	1.61514	1.61509	1.61509	1.61509	1.61514	1.61509	1.61509	1.61509
Inference	ESCNN	37500 × 37500 (10×)	1.56644	1.56644	1.56644	1.56644	1.56644	1.56644	1.56644	1.56656	1.56644	1.56656	1.56644	1.56655	1.56644	1.56644	1.56644	1.56644	1.56644	1.56644	1.56667	1.56644	1.56644	1.56656	1.56644	1.56644	1.56644	1.56644	1.56644	1.56644	1.56657	1.56644	1.56644	1.56667	1.56645	1.56644	1.56645	1.56645	1.56644	1.56657	1.56644	1.56656	1.56644	1.56644	1.56644	1.56656	1.56644	1.56644	1.56645
Inference	ESCNN	75000 × 75000 (20×)	1.58367	1.58344	1.58345	1.58366	1.58366	1.58344	1.58344	1.58388	1.58367	1.58389	1.58344	1.58387	1.58367	1.58344	1.58345	1.58345	1.58367	1.58366	1.58433	1.58367	1.58366	1.58389	1.58366	1.58367	1.58367	1.58367	1.58366	1.58344	1.58391	1.58366	1.58344	1.58432	1.58368	1.58367	1.58367	1.58367	1.58367	1.58413	1.58344	1.58389	1.58344	1.58367	1.58366	1.58389	1.58367	1.58345	1.58368
[truncated: 53 more columns]
